# Supplementary material for: 2-Eth­oxy-4-{[(2-nitro­phen­yl)hydrazono]meth­yl}phenol
Source: Acta Crystallogr Sect E Struct Rep Online. 2009 Sep 30;65(Pt 10):o2575. doi: 10.1107/S160053680903699X (PMC2970177; doi:10.1107/S160053680903699X)
Supplement: Supplementary file 1 [file e-65-o2575-sup1.cif]

##############################################################################
###                                                                        ###
###        Electronic paper (Acta Crystallographica Section E)             ###
###                                                                        ###
##############################################################################
#                                                                            #
# This CIF contains the data in a paper accepted for publication in Acta     #
# Crystallographica Section E. It conforms to the requirements of Notes      #
# for Authors for Section E, and has been peer reviewed under the auspices   #
# of the IUCr Commission on Journals.                                        #
#                                                                            #
# Full details of the Crystallographic Information File format               #
# are given in the paper "The Crystallographic Information File (CIF):       #
# a New Standard Archive File for Crystallography" by S. R. Hall, F. H.      #
# Allen and I. D. Brown [Acta Cryst. (1991), A47, 655-685].                  #
#                                                                            #
# The current version of the core CIF dictionary is obtainable from          #
# ftp://ftp.iucr.org/pub/cif_core.dic. The current version number is 2.4.    #
#                                                                            #
# Software is freely available for graphical display of the structure(s) in  #
# this CIF.  For information consult the CIF home page http://www.iucr.org/  #
# cif/home.html                                                              #
#                                                                            #
# This file may be used for bona fide research purposes within the           #
# scientific community so long as proper attribution is given to the journal # 
# article from which it was obtained.                                        #
#                                                                            #
##############################################################################
                                             
data_global
_audit_creation_method     SHELXL-97
_journal_date_recd_electronic     2009-09-11
_journal_date_accepted     2009-09-12
_journal_name_full     'Acta Crystallographica, Section E'
_journal_year     2009
_journal_volume     65
_journal_issue     10
_journal_page_first     o2575
_journal_page_last     o2575
_journal_paper_category     QO
_journal_coeditor_code     DN2485
_publ_contact_author_name     'Yin, Zhi-gang'
_publ_contact_author_address
;
Key Laboratory of Surface and Interface Science of
Henan,
School of material & Chemical Engineering
Zhengzhou University of Light Industry
Zhengzhou 450002
P.R. China
;
_publ_contact_author_email     yinck@263.net
_publ_contact_author_fax     '?'
_publ_contact_author_phone     '?'
_publ_section_title
;
2-Ethoxy-4-{[(2-nitrophenyl)hydrazono]methyl}phenol
;
_publ_section_title_footnote     .
loop_
    _publ_author_name
    _publ_author_address
    'Yin, Zhi-Gang'
;
Key Laboratory of Surface and Interface Science of Henan,
School of Materials and Chemical Engineering
Zhengzhou University of Light Industry
Zhengzhou 450002
People's Republic of China
;
    'Qian, Heng-Yu'
;
Key Laboratory of Surface and Interface Science of Henan,
School of Materials and Chemical Engineering
Zhengzhou University of Light Industry
Zhengzhou 450002
People's Republic of China
;
    'Zhang, Chun-Xia'
;
Key Laboratory of Surface and Interface Science of Henan,
School of Materials and Chemical Engineering
Zhengzhou University of Light Industry
Zhengzhou 450002
People's Republic of China
;
    'Zhu, Xue-Wen'
;
Key Laboratory of Surface and Interface Science of Henan,
School of Materials and Chemical Engineering
Zhengzhou University of Light Industry
Zhengzhou 450002
People's Republic of China
;
data_I
_chemical_name_systematic
;
2-ethoxy-4-{[(2-nitrophenyl)hydrazono]methyl}phenol
;
_chemical_name_common     ?
_chemical_formula_moiety     'C15 H15 N3 O4'
_chemical_formula_sum     'C15 H15 N3 O4'
_chemical_formula_structural     ?
_chemical_formula_analytical     ?
_chemical_formula_iupac     'C15 H15 N3 O4'
_chemical_formula_weight     301.30
_chemical_melting_point     ?
_symmetry_cell_setting     'Monoclinic'
_symmetry_space_group_name_H-M     'P21/c'
_symmetry_space_group_name_Hall     '-P 2ybc'
loop_
    _symmetry_equiv_pos_as_xyz
    'x, y, z'
    '-x, y+1/2, -z+1/2'
    '-x, -y, -z'
    'x, -y-1/2, z-1/2'
_cell_length_a     14.586(3)
_cell_length_b     5.0020(10)
_cell_length_c     19.894(4)
_cell_angle_alpha     90.00
_cell_angle_beta     102.40(3)
_cell_angle_gamma     90.00
_cell_volume     1417.6(5)
_cell_formula_units_Z     4
_cell_measurement_reflns_used     1993
_cell_measurement_theta_min     3.14
_cell_measurement_theta_max     28.21
_cell_measurement_temperature     296(2)
_exptl_crystal_description     block
_exptl_crystal_colour     red
_exptl_crystal_size_max     0.20
_exptl_crystal_size_mid     0.18
_exptl_crystal_size_min     0.17
_exptl_crystal_density_diffrn     1.412
_exptl_crystal_density_meas     ?
_exptl_crystal_density_method     'not measured'
_exptl_crystal_F_000     632
_exptl_absorpt_coefficient_mu     0.105
_exptl_absorpt_correction_type     multi-scan
_exptl_absorpt_process_details     '(SADABS; Bruker, 1998)'
_exptl_absorpt_correction_T_min     0.979
_exptl_absorpt_correction_T_max     0.982
_exptl_special_details
;
;
_diffrn_ambient_temperature     296(2)
_diffrn_radiation_type     MoK\a
_diffrn_radiation_wavelength     0.71073
_diffrn_radiation_source     'fine-focus sealed tube'
_diffrn_radiation_monochromator     graphite
_diffrn_measurement_device_type     'Bruker SMART CCD area-detector'
_diffrn_measurement_method     '\w scans'
_diffrn_detector_area_resol_mean     ?
_diffrn_reflns_number     5585
_diffrn_reflns_av_R_equivalents     0.0400
_diffrn_reflns_av_sigmaI/netI     0.0937
_diffrn_reflns_theta_min     3.16
_diffrn_reflns_theta_max     25.99
_diffrn_reflns_theta_full     25.99
_diffrn_measured_fraction_theta_max     0.993
_diffrn_measured_fraction_theta_full     0.993
_diffrn_reflns_limit_h_min     -17
_diffrn_reflns_limit_h_max     16
_diffrn_reflns_limit_k_min     -6
_diffrn_reflns_limit_k_max     5
_diffrn_reflns_limit_l_min     -17
_diffrn_reflns_limit_l_max     24
_diffrn_standards_number     ?
_diffrn_standards_interval_count     ?
_diffrn_standards_interval_time     ?
_diffrn_standards_decay_%     ?
loop_
    _diffrn_standard_refln_index_h
    _diffrn_standard_refln_index_k
    _diffrn_standard_refln_index_l
    ? ? ?
_refine_special_details
;
Refinement of <i>F</i>^2^ against ALL reflections. The weighted <i>R</i>-factor
<i>wR</i> and goodness of fit <i>S</i> are based on <i>F</i>^2^, conventional
<i>R</i>-factors <i>R</i> are based on <i>F</i>, with <i>F</i> set to zero for
negative <i>F</i>^2^. The threshold expression of <i>F</i>^2^ >
\s(<i>F</i>^2^) is used only for calculating <i>R</i>-factors(gt) <i>etc</i>.
and is not relevant to the choice of reflections for refinement.
<i>R</i>-factors based on <i>F</i>^2^ are statistically about twice as large
as those based on <i>F</i>, and <i>R</i>- factors based on ALL data will be
even larger.
;
_reflns_number_total     2762
_reflns_number_gt     1264
_reflns_threshold_expression     I>2\s(I)
_refine_ls_structure_factor_coef     Fsqd
_refine_ls_matrix_type     full
_refine_ls_R_factor_all     0.0951
_refine_ls_R_factor_gt     0.0366
_refine_ls_wR_factor_gt     0.0649
_refine_ls_wR_factor_ref     0.0711
_refine_ls_goodness_of_fit_ref     0.717
_refine_ls_restrained_S_all     0.717
_refine_ls_number_reflns     2762
_refine_ls_number_parameters     201
_refine_ls_number_restraints     0
_refine_ls_hydrogen_treatment     constr
_refine_ls_weighting_scheme     calc
_refine_ls_weighting_details
         'calc w=1/[\s^2^(Fo^2^)+(0.0305P)^2^+0.0000P] where P=(Fo^2^+2Fc^2^)/3'
_atom_sites_solution_hydrogens     geom
_atom_sites_solution_primary     direct
_atom_sites_solution_secondary     difmap
_refine_ls_shift/su_max     0.000
_refine_ls_shift/su_mean     0.000
_refine_diff_density_max     0.126
_refine_diff_density_min     -0.197
_refine_ls_extinction_method     none
_refine_ls_extinction_coef     ?
loop_
    _atom_type_symbol
    _atom_type_description
    _atom_type_scat_dispersion_real
    _atom_type_scat_dispersion_imag
    _atom_type_scat_source
    'C' 'C' 0.0033 0.0016
                         'International Tables Vol C Tables 4.2.6.8 and 6.1.1.4'
    'H' 'H' 0.0000 0.0000
                         'International Tables Vol C Tables 4.2.6.8 and 6.1.1.4'
    'N' 'N' 0.0061 0.0033
                         'International Tables Vol C Tables 4.2.6.8 and 6.1.1.4'
    'O' 'O' 0.0106 0.0060
                         'International Tables Vol C Tables 4.2.6.8 and 6.1.1.4'
_computing_data_collection     'SMART (Bruker, 1998)'
_computing_cell_refinement     'SAINT (Bruker, 1998)'
_computing_data_reduction     'SAINT (Bruker, 1998)'
_computing_structure_solution     'SHELXS-97 (Sheldrick, 2008)'
_computing_structure_refinement     'SHELXL-97 (Sheldrick, 2008)'
_computing_molecular_graphics
;
ORTEPIII (Burnett & Johnson, 1996), ORTEP-3 for Windows (Farrugia,
1997) and
PLATON (Spek, 2009)
;
_computing_publication_material     'SHELXL-97 (Sheldrick, 2008)'
loop_
    _atom_site_type_symbol
    _atom_site_label
    _atom_site_fract_x
    _atom_site_fract_y
    _atom_site_fract_z
    _atom_site_U_iso_or_equiv
    _atom_site_adp_type
    _atom_site_calc_flag
    _atom_site_refinement_flags
    _atom_site_occupancy
    _atom_site_disorder_assembly
    _atom_site_disorder_group
    C C1 0.06946(14) 0.4950(3) 0.12464(9) 0.0311(5) Uani d . 1 . .
    C C2 0.07330(15) 0.6553(4) 0.18267(10) 0.0385(5) Uani d . 1 . .
    H H2A 0.0301 0.6290 0.2103 0.046 Uiso calc R 1 . .
    C C3 0.13985(16) 0.8501(4) 0.19918(10) 0.0435(6) Uani d . 1 . .
    H H3 0.1428 0.9562 0.2380 0.052 Uiso calc R 1 . .
    C C4 0.20308(15) 0.8864(4) 0.15677(10) 0.0431(6) Uani d . 1 . .
    H H4 0.2483 1.0197 0.1674 0.052 Uiso calc R 1 . .
    C C5 0.20040(15) 0.7316(4) 0.10010(10) 0.0404(6) Uani d . 1 . .
    H H5 0.2439 0.7620 0.0729 0.049 Uiso calc R 1 . .
    C C6 0.13368(14) 0.5272(3) 0.08161(10) 0.0309(5) Uani d . 1 . .
    C C7 0.19806(14) 0.2628(4) -0.06428(9) 0.0350(5) Uani d . 1 . .
    H H7 0.1510 0.1341 -0.0737 0.042 Uiso calc R 1 . .
    C C8 0.26434(14) 0.2814(3) -0.10903(9) 0.0320(5) Uani d . 1 . .
    C C9 0.33800(14) 0.4669(3) -0.09704(9) 0.0320(5) Uani d . 1 . .
    H H9 0.3455 0.5822 -0.0596 0.038 Uiso calc R 1 . .
    C C10 0.39910(14) 0.4781(3) -0.14074(10) 0.0315(5) Uani d . 1 . .
    C C11 0.38746(14) 0.3060(4) -0.19732(9) 0.0310(5) Uani d . 1 . .
    C C12 0.31578(15) 0.1243(4) -0.20896(10) 0.0369(5) Uani d . 1 . .
    H H12 0.3082 0.0102 -0.2467 0.044 Uiso calc R 1 . .
    C C13 0.25466(15) 0.1098(4) -0.16481(10) 0.0375(5) Uani d . 1 . .
    H H13 0.2066 -0.0161 -0.1726 0.045 Uiso calc R 1 . .
    C C14 0.49775(15) 0.8147(4) -0.07617(10) 0.0397(5) Uani d . 1 . .
    H H14A 0.5067 0.7107 -0.0341 0.048 Uiso calc R 1 . .
    H H14B 0.4476 0.9422 -0.0764 0.048 Uiso calc R 1 . .
    C C15 0.58674(16) 0.9580(4) -0.08049(11) 0.0557(7) Uani d . 1 . .
    H H15A 0.6358 0.8298 -0.0802 0.084 Uiso calc R 1 . .
    H H15B 0.6044 1.0757 -0.0417 0.084 Uiso calc R 1 . .
    H H15C 0.5769 1.0602 -0.1223 0.084 Uiso calc R 1 . .
    N N1 -0.00228(12) 0.2929(3) 0.11143(9) 0.0380(4) Uani d . 1 . .
    N N2 0.13414(11) 0.3742(3) 0.02520(8) 0.0365(4) Uani d . 1 . .
    H H2 0.0924 0.2519 0.0131 0.044 Uiso calc R 1 . .
    N N3 0.20184(11) 0.4161(3) -0.01266(8) 0.0345(4) Uani d . 1 . .
    O O1 -0.00973(10) 0.1463(3) 0.06016(7) 0.0466(4) Uani d . 1 . .
    O O2 -0.05468(11) 0.2664(3) 0.15192(7) 0.0572(5) Uani d . 1 . .
    O O3 0.47481(10) 0.6437(2) -0.13471(7) 0.0433(4) Uani d . 1 . .
    O O4 0.44797(11) 0.3159(2) -0.24127(7) 0.0462(4) Uani d . 1 . .
    H H11 0.4789 0.4540 -0.2346 0.069 Uiso calc R 1 . .
loop_
    _atom_site_aniso_label
    _atom_site_aniso_U_11
    _atom_site_aniso_U_22
    _atom_site_aniso_U_33
    _atom_site_aniso_U_12
    _atom_site_aniso_U_13
    _atom_site_aniso_U_23
    C1 0.0301(13) 0.0326(11) 0.0327(12) -0.0013(10) 0.0117(10) 0.0023(9)
    C2 0.0433(15) 0.0418(12) 0.0346(12) 0.0052(12) 0.0179(11) 0.0040(10)
    C3 0.0542(16) 0.0416(13) 0.0356(13) 0.0044(12) 0.0119(12) -0.0022(10)
    C4 0.0453(16) 0.0383(12) 0.0458(14) -0.0061(11) 0.0099(12) -0.0029(11)
    C5 0.0400(15) 0.0406(12) 0.0456(14) -0.0100(11) 0.0201(12) 0.0002(10)
    C6 0.0321(13) 0.0320(11) 0.0296(12) 0.0000(10) 0.0090(10) 0.0023(9)
    C7 0.0316(13) 0.0389(11) 0.0371(12) -0.0088(10) 0.0131(11) -0.0003(10)
    C8 0.0311(13) 0.0342(11) 0.0343(12) -0.0021(10) 0.0151(10) -0.0006(10)
    C9 0.0372(14) 0.0326(11) 0.0306(12) -0.0039(10) 0.0173(11) -0.0038(9)
    C10 0.0332(13) 0.0286(11) 0.0363(12) -0.0039(10) 0.0156(10) -0.0011(9)
    C11 0.0349(13) 0.0348(12) 0.0276(11) 0.0034(10) 0.0163(10) 0.0018(9)
    C12 0.0450(14) 0.0373(12) 0.0305(12) -0.0057(11) 0.0128(11) -0.0082(9)
    C13 0.0382(14) 0.0388(12) 0.0378(13) -0.0110(10) 0.0132(11) -0.0044(10)
    C14 0.0448(14) 0.0419(11) 0.0345(12) -0.0099(11) 0.0134(11) -0.0002(10)
    C15 0.0494(16) 0.0683(15) 0.0527(15) -0.0233(13) 0.0186(13) -0.0084(12)
    N1 0.0358(12) 0.0444(10) 0.0388(10) -0.0033(9) 0.0187(9) 0.0033(9)
    N2 0.0353(11) 0.0403(9) 0.0398(11) -0.0130(8) 0.0213(9) -0.0045(8)
    N3 0.0310(11) 0.0416(10) 0.0355(10) -0.0039(8) 0.0173(9) 0.0014(8)
    O1 0.0463(10) 0.0544(9) 0.0444(10) -0.0174(8) 0.0215(8) -0.0101(7)
    O2 0.0517(11) 0.0749(10) 0.0563(10) -0.0173(9) 0.0363(9) -0.0046(8)
    O3 0.0441(9) 0.0484(8) 0.0459(9) -0.0189(8) 0.0284(8) -0.0145(7)
    O4 0.0547(11) 0.0470(9) 0.0472(9) -0.0078(8) 0.0339(8) -0.0069(7)
_geom_special_details
;
 All esds (except the esd in the dihedral angle between two l.s. planes)
 are estimated using the full covariance matrix.  The cell esds are taken
 into account individually in the estimation of esds in distances, angles
 and torsion angles; correlations between esds in cell parameters are only
 used when they are defined by crystal symmetry.  An approximate (isotropic)
 treatment of cell esds is used for estimating esds involving l.s. planes.
;
loop_
    _geom_bond_atom_site_label_1
    _geom_bond_atom_site_label_2
    _geom_bond_site_symmetry_2
    _geom_bond_distance
    _geom_bond_publ_flag
    C1 C2 . 1.397(2) ?
    C1 C6 . 1.407(3) ?
    C1 N1 . 1.438(2) ?
    C2 C3 . 1.365(3) ?
    C2 H2A . 0.9300 ?
    C3 C4 . 1.389(3) ?
    C3 H3 . 0.9300 ?
    C4 C5 . 1.361(2) ?
    C4 H4 . 0.9300 ?
    C5 C6 . 1.405(2) ?
    C5 H5 . 0.9300 ?
    C6 N2 . 1.359(2) ?
    C7 N3 . 1.273(2) ?
    C7 C8 . 1.451(3) ?
    C7 H7 . 0.9300 ?
    C8 C13 . 1.386(2) ?
    C8 C9 . 1.401(2) ?
    C9 C10 . 1.373(3) ?
    C9 H9 . 0.9300 ?
    C10 O3 . 1.365(2) ?
    C10 C11 . 1.398(2) ?
    C11 C12 . 1.367(2) ?
    C11 O4 . 1.370(2) ?
    C12 C13 . 1.381(3) ?
    C12 H12 . 0.9300 ?
    C13 H13 . 0.9300 ?
    C14 O3 . 1.426(2) ?
    C14 C15 . 1.501(3) ?
    C14 H14A . 0.9700 ?
    C14 H14B . 0.9700 ?
    C15 H15A . 0.9600 ?
    C15 H15B . 0.9600 ?
    C15 H15C . 0.9600 ?
    N1 O2 . 1.2308(19) ?
    N1 O1 . 1.2417(18) ?
    N2 N3 . 1.380(2) ?
    N2 H2 . 0.8600 ?
    O4 H11 . 0.8200 ?
loop_
    _geom_angle_atom_site_label_1
    _geom_angle_atom_site_label_2
    _geom_angle_atom_site_label_3
    _geom_angle_site_symmetry_1
    _geom_angle_site_symmetry_3
    _geom_angle
    _geom_angle_publ_flag
    C2 C1 C6 . . 121.55(18) ?
    C2 C1 N1 . . 116.94(18) ?
    C6 C1 N1 . . 121.50(17) ?
    C3 C2 C1 . . 120.59(19) ?
    C3 C2 H2A . . 119.7 ?
    C1 C2 H2A . . 119.7 ?
    C2 C3 C4 . . 118.55(19) ?
    C2 C3 H3 . . 120.7 ?
    C4 C3 H3 . . 120.7 ?
    C5 C4 C3 . . 121.6(2) ?
    C5 C4 H4 . . 119.2 ?
    C3 C4 H4 . . 119.2 ?
    C4 C5 C6 . . 121.73(19) ?
    C4 C5 H5 . . 119.1 ?
    C6 C5 H5 . . 119.1 ?
    N2 C6 C5 . . 119.98(17) ?
    N2 C6 C1 . . 124.03(18) ?
    C5 C6 C1 . . 115.98(17) ?
    N3 C7 C8 . . 122.48(18) ?
    N3 C7 H7 . . 118.8 ?
    C8 C7 H7 . . 118.8 ?
    C13 C8 C9 . . 119.29(18) ?
    C13 C8 C7 . . 118.99(18) ?
    C9 C8 C7 . . 121.72(17) ?
    C10 C9 C8 . . 119.83(17) ?
    C10 C9 H9 . . 120.1 ?
    C8 C9 H9 . . 120.1 ?
    O3 C10 C9 . . 126.29(18) ?
    O3 C10 C11 . . 113.60(16) ?
    C9 C10 C11 . . 120.11(19) ?
    C12 C11 O4 . . 119.34(17) ?
    C12 C11 C10 . . 120.12(17) ?
    O4 C11 C10 . . 120.54(18) ?
    C11 C12 C13 . . 120.11(18) ?
    C11 C12 H12 . . 119.9 ?
    C13 C12 H12 . . 119.9 ?
    C12 C13 C8 . . 120.53(19) ?
    C12 C13 H13 . . 119.7 ?
    C8 C13 H13 . . 119.7 ?
    O3 C14 C15 . . 107.09(16) ?
    O3 C14 H14A . . 110.3 ?
    C15 C14 H14A . . 110.3 ?
    O3 C14 H14B . . 110.3 ?
    C15 C14 H14B . . 110.3 ?
    H14A C14 H14B . . 108.6 ?
    C14 C15 H15A . . 109.5 ?
    C14 C15 H15B . . 109.5 ?
    H15A C15 H15B . . 109.5 ?
    C14 C15 H15C . . 109.5 ?
    H15A C15 H15C . . 109.5 ?
    H15B C15 H15C . . 109.5 ?
    O2 N1 O1 . . 121.13(17) ?
    O2 N1 C1 . . 119.06(16) ?
    O1 N1 C1 . . 119.80(16) ?
    C6 N2 N3 . . 119.74(16) ?
    C6 N2 H2 . . 120.1 ?
    N3 N2 H2 . . 120.1 ?
    C7 N3 N2 . . 115.88(16) ?
    C10 O3 C14 . . 118.65(14) ?
    C11 O4 H11 . . 109.5 ?
loop_
    _geom_hbond_atom_site_label_D
    _geom_hbond_atom_site_label_H
    _geom_hbond_atom_site_label_A
    _geom_hbond_site_symmetry_A
    _geom_hbond_distance_DH
    _geom_hbond_distance_HA
    _geom_hbond_distance_DA
    _geom_hbond_angle_DHA
    N2 H2 O1 . 0.86 1.99 2.610(2) 127.8
    O4 H11 O4 2_654 0.82 2.21 2.9842(16) 158.5
