# Supplementary material for: 2-Eth­oxy-4-{[(2-nitro­phen­yl)hydrazono]meth­yl}phenol
Source: Acta Crystallogr Sect E Struct Rep Online. 2009 Sep 30;65(Pt 10):o2575. doi: 10.1107/S160053680903699X (PMC2970177; doi:10.1107/S160053680903699X)
Supplement: Supplementary file 2 [file e-65-o2575-Isup2.hkl]

#
# h,k,l, Fc-squared, Fo-squared, sigma(Fo-squared) and status flag
#
data_I
_shelx_title ' I in space group P21/c'
_shelx_refln_list_code          4
_shelx_F_calc_maximum      220.72
_exptl_crystal_F_000       632.00
_reflns_d_resolution_high  0.8108
 
loop_
 _symmetry_equiv_pos_as_xyz
 'x, y, z'
 '-x, y+1/2, -z+1/2'
 '-x, -y, -z'
 'x, -y-1/2, z-1/2'
 
_cell_length_a    14.5860
_cell_length_b     5.0020
_cell_length_c    19.8940
_cell_angle_alpha  90.000
_cell_angle_beta  102.400
_cell_angle_gamma  90.000
 
_shelx_F_squared_multiplier     1.000
 
loop_
 _refln_index_h
 _refln_index_k
 _refln_index_l
 _refln_F_squared_calc
 _refln_F_squared_meas
 _refln_F_squared_sigma
 _refln_observed_status
   3   0   0     2099.20     1919.47     25.20 o
   4   0   0     1494.11     1404.43     27.44 o
   5   0   0     2021.96     1915.22     33.31 o
   6   0   0      448.31      437.41     24.77 o
   7   0   0       29.85       20.19     18.32 o
   8   0   0       36.25       36.74     21.86 o
   9   0   0       26.58       22.57     20.19 o
  10   0   0      305.82      334.58     29.35 o
  11   0   0       70.66       82.97     23.14 o
  12   0   0        0.64        0.00     28.20 o
  13   0   0        0.46        0.00     27.53 o
  14   0   0      194.59      196.49     31.59 o
  15   0   0     1880.45     2003.65     63.08 o
  16   0   0      253.69      262.15     36.55 o
  17   0   0       81.52       77.44     36.12 o
   1   1   0     2141.43     2125.43      9.05 o
   2   1   0     5769.70     5853.83     29.21 o
   3   1   0     1237.08     1298.94     30.04 o
   4   1   0     1062.63     1008.53     22.56 o
   5   1   0      485.72      465.40     20.82 o
   6   1   0      753.67      746.28     18.83 o
   7   1   0     1134.71     1186.41     22.66 o
   8   1   0       43.54       50.07     14.82 o
   9   1   0       37.80       25.03     14.44 o
  10   1   0        5.61       12.71     17.30 o
  11   1   0       24.13       28.36     18.31 o
  12   1   0       80.59       83.33     19.14 o
  13   1   0        3.34        0.00     18.49 o
  14   1   0        0.10        7.23     19.70 o
  15   1   0      154.19      203.91     22.49 o
  16   1   0       57.80       72.33     37.63 o
  17   1   0        8.09        0.00     24.50 o
   0   2   0     1512.61     1404.17     17.66 o
   1   2   0      469.56      444.87      8.52 o
   2   2   0      780.38      776.46      8.16 o
   3   2   0       58.48       71.63      6.25 o
   4   2   0     3403.40     3764.61     20.71 o
   5   2   0      124.64      139.88      8.00 o
   6   2   0      163.10      157.62     13.43 o
   7   2   0       25.13       23.75     12.78 o
   8   2   0       13.24       30.68     13.56 o
   9   2   0       11.05       11.84     14.92 o
  10   2   0       12.43       33.95     16.37 o
  11   2   0      334.01      330.53     20.76 o
  12   2   0       67.00       65.39     18.38 o
  13   2   0        2.50        0.00     19.86 o
  14   2   0        0.04       19.57     20.42 o
  15   2   0        2.49        8.98     22.76 o
  16   2   0       41.23       62.97     26.38 o
   1   3   0      183.03      192.24      8.28 o
   2   3   0        0.63        0.41      4.74 o
   3   3   0        0.09        2.13      5.33 o
   4   3   0      177.42      175.15      7.06 o
   5   3   0        0.27        2.71      5.32 o
   6   3   0      126.34      126.91      7.95 o
   7   3   0        2.67        0.00     12.42 o
   8   3   0        9.57       12.43     11.93 o
   9   3   0       54.22       39.81     13.83 o
  10   3   0      130.81      137.38     14.03 o
  11   3   0       24.09       20.61     14.80 o
  12   3   0        7.59       26.59     14.75 o
  13   3   0        3.12        6.87     23.71 o
  14   3   0       19.28       22.83     22.48 o
  15   3   0        7.11       14.79     36.65 o
   0   4   0        2.00        0.91     10.73 o
   1   4   0        0.26        4.38      7.60 o
   2   4   0        0.02        0.07      7.23 o
   3   4   0       86.68       90.92     13.16 o
   4   4   0       62.25       61.18     10.18 o
   5   4   0       87.47       99.55     16.17 o
   6   4   0      141.39      120.70     18.02 o
   7   4   0       47.94       66.51     22.43 o
   8   4   0       78.93       56.93     22.43 o
   9   4   0       60.61       39.18     23.62 o
  10   4   0        0.91        4.34     22.62 o
  11   4   0        4.80       19.61     31.16 o
  12   4   0        0.10        0.00     29.54 o
  13   4   0       36.27       33.40     29.06 o
   1   5   0       32.08       22.65     22.51 o
   2   5   0       10.38       23.13     21.27 o
   3   5   0        8.99       14.84     26.48 o
   4   5   0        2.56       13.68     15.35 o
   5   5   0       25.34       22.65     16.77 o
   6   5   0       31.18       20.21     18.17 o
   7   5   0        3.04       12.65     29.40 o
   8   5   0       19.33        0.00     19.57 o
   9   5   0        4.55        6.97     16.97 o
  10   5   0       28.45       44.59     20.60 o
   0   6   0       52.96       45.86     27.73 o
   1   6   0        6.73        3.45     25.13 o
   2   6   0      182.36      201.18     26.14 o
   3   6   0        4.24       28.63     37.13 o
   4   6   0       36.01       21.24     37.08 o
 -17   1   1       54.00       62.52     24.61 o
 -16   1   1        1.04        5.81     21.64 o
 -15   1   1      149.66      135.87     23.17 o
 -14   1   1       89.57      113.86     21.93 o
 -13   1   1       12.99        6.70     21.25 o
 -12   1   1      146.07      143.64     19.93 o
 -11   1   1      263.87      250.37     20.41 o
 -10   1   1       39.74       53.96     15.86 o
  -9   1   1        7.52        2.96     14.03 o
  -8   1   1       11.52        2.31     13.87 o
  -7   1   1      474.39      482.58     17.77 o
  -6   1   1       14.62        8.95     11.92 o
  -5   1   1      254.74      247.03     14.35 o
  -4   1   1      520.01      546.58     15.65 o
  -3   1   1     2435.35     2438.74     17.11 o
  -2   1   1     1396.81     1385.27     13.42 o
  -1   1   1      165.39      142.15      5.30 o
   0   1   1     3105.54     3069.61     15.89 o
   1   1   1     1478.92     1377.06     15.35 o
   2   1   1     3300.91     3249.19     20.57 o
   3   1   1       16.04        8.92      6.98 o
   4   1   1     9138.10     9110.65    108.53 o
   5   1   1      759.90      760.69     15.51 o
   6   1   1      141.77      162.51     13.64 o
   7   1   1      350.86      362.89     16.05 o
   8   1   1       16.06        9.26     13.96 o
   9   1   1        4.25        2.63     14.78 o
  10   1   1       28.15       27.80     17.44 o
  11   1   1       17.26       19.20     16.27 o
  12   1   1       78.29       68.53     18.38 o
  13   1   1       16.67       13.26     19.59 o
  14   1   1        2.56       22.14     22.76 o
  15   1   1      290.54      309.30     28.60 o
  16   1   1        0.20        2.86     23.53 o
  17   1   1       69.61       70.93     23.52 o
 -16   2   1       39.65       40.97     21.47 o
 -15   2   1        0.49        0.04     20.23 o
 -14   2   1        1.54        8.53     18.12 o
 -13   2   1       66.95       61.51     20.53 o
 -12   2   1       86.29       81.19     20.15 o
 -11   2   1      280.55      290.68     20.88 o
 -10   2   1      198.25      215.18     19.22 o
  -9   2   1       16.43       20.25     14.97 o
  -8   2   1        0.01        3.85     14.00 o
  -7   2   1        0.03        0.00     12.60 o
  -6   2   1       65.95       74.15     12.43 o
  -5   2   1        0.16        2.12      7.51 o
  -4   2   1      788.80      923.65     12.45 o
  -3   2   1       83.66      100.45      6.77 o
  -2   2   1     3165.46     3104.03     13.98 o
  -1   2   1      149.52      137.50      5.42 o
   0   2   1       68.76       65.37      4.95 o
   1   2   1     1248.88     1190.35     17.91 o
   2   2   1      125.54      120.43      6.33 o
   3   2   1      419.51      423.70      7.07 o
   4   2   1       49.56       57.10      5.76 o
   5   2   1     1133.53     1185.46     21.24 o
   6   2   1      866.80      895.50     22.55 o
   7   2   1       19.44       22.46     12.43 o
   8   2   1       88.95       91.51     14.37 o
   9   2   1        7.71        2.25     13.83 o
  10   2   1       76.60       79.58     17.68 o
  11   2   1        3.28        0.00     16.83 o
  12   2   1       37.82       31.75     18.09 o
  13   2   1       35.37       33.51     21.00 o
  14   2   1       26.47       21.67     20.03 o
  15   2   1       11.40        2.53     20.53 o
  16   2   1       73.83       69.87     19.70 o
 -15   3   1        8.47       12.62     24.25 o
 -14   3   1        0.52        0.00     32.40 o
 -13   3   1      124.27      125.09     22.32 o
 -12   3   1       15.75       13.44     17.47 o
 -11   3   1       10.78        6.84     17.23 o
 -10   3   1       38.85       30.47     17.10 o
  -9   3   1      118.16      128.43     26.15 o
  -8   3   1        0.67        0.00     14.25 o
  -7   3   1        1.17        7.62     12.19 o
  -6   3   1        3.17        2.18     11.99 o
  -5   3   1       33.54       37.45      6.89 o
  -4   3   1      543.76      573.12     10.41 o
  -3   3   1      655.26      644.59      9.52 o
  -2   3   1       79.89       91.53      6.02 o
  -1   3   1      143.02      142.55      6.61 o
   0   3   1       45.18       47.18      5.92 o
   1   3   1        0.01        0.11      5.14 o
   2   3   1       29.93       30.55      5.48 o
   3   3   1        9.29       15.54      3.69 o
   4   3   1      260.16      253.96     12.02 o
   5   3   1      101.99      107.91      5.70 o
   6   3   1      442.90      428.55      9.48 o
   7   3   1       79.45       67.10      9.74 o
   8   3   1       76.14       97.55     14.05 o
   9   3   1       82.73       67.32     14.93 o
  10   3   1      100.69       88.47     16.00 o
  11   3   1      102.21       95.26     17.53 o
  12   3   1       32.61       44.43     34.07 o
  13   3   1       72.66       86.60     33.31 o
  14   3   1        3.27        3.48     29.49 o
  15   3   1        1.60       23.24     36.70 o
 -13   4   1        1.99        0.00     25.15 o
 -12   4   1        1.17       18.13     25.20 o
 -11   4   1       20.75        0.00     26.39 o
  -9   4   1       13.97       11.17     24.53 o
  -8   4   1      111.95      108.08     26.06 o
  -7   4   1      164.68      146.35     23.62 o
  -6   4   1      226.89      220.05     18.88 o
  -5   4   1        0.60        2.64     10.96 o
  -4   4   1       48.89       44.23     11.03 o
  -3   4   1        8.08       14.17      8.10 o
  -2   4   1        1.15        0.00      7.87 o
  -1   4   1       95.13       91.12      8.74 o
   0   4   1       54.18       46.37      7.83 o
   1   4   1       41.04       36.66      7.17 o
   2   4   1        0.18        1.02     11.87 o
   3   4   1       11.21       16.55     15.05 o
   4   4   1       16.05       13.64     16.07 o
   5   4   1        0.20        0.00     16.80 o
   6   4   1        0.49        1.35     16.84 o
   7   4   1        2.25       15.75     23.14 o
   8   4   1      236.45      199.31     28.15 o
   9   4   1      162.31      151.74     29.87 o
  10   4   1        0.19        1.53     29.59 o
  11   4   1       46.05       40.90     29.97 o
  12   4   1        2.22       12.98     33.79 o
  13   4   1       16.37       15.17     33.88 o
 -10   5   1        0.23        5.82     20.62 o
  -9   5   1       20.70       20.04     17.72 o
  -8   5   1       26.69       18.01     19.74 o
  -7   5   1       40.78       34.57     17.57 o
  -6   5   1        0.14        6.23     17.28 o
  -5   5   1        6.17        1.57     15.11 o
  -4   5   1        0.06        0.00     24.10 o
  -3   5   1       43.84       37.65     32.74 o
  -2   5   1      129.69      141.15     22.93 o
  -1   5   1        4.12        0.00     19.36 o
   0   5   1      154.71      135.43     21.72 o
   1   5   1      151.10      172.84     23.05 o
   2   5   1      292.59      302.55     25.25 o
   3   5   1      133.67      139.81     16.83 o
   4   5   1        0.33        0.00     16.34 o
   5   5   1       59.52       55.06     17.73 o
   6   5   1       64.48       63.48     18.58 o
   7   5   1        2.93        0.00     18.92 o
   8   5   1       16.77       21.64     19.20 o
   9   5   1       10.02       16.27     16.75 o
  10   5   1        1.61       11.45     19.89 o
  -3   6   1       31.81       48.24     34.41 o
  -2   6   1      211.03      189.13     26.59 o
  -1   6   1       48.48       54.57     21.64 o
   0   6   1      221.69      209.14     26.66 o
   1   6   1       90.24       89.18     25.86 o
   3   6   1        1.82        9.78     34.22 o
 -17   0   2       83.41       70.47     39.23 o
 -16   0   2        0.02        0.00     35.69 o
 -15   0   2      314.39      346.80     39.42 o
 -14   0   2      404.02      420.62     37.89 o
 -13   0   2     2202.97     2295.09     59.03 o
 -12   0   2        1.61        0.00     28.44 o
 -11   0   2      115.16      108.89     28.54 o
 -10   0   2     1808.65     1761.06     44.71 o
  -9   0   2      308.62      275.75     25.10 o
  -8   0   2      714.24      686.58     29.49 o
  -7   0   2      635.98      609.24     28.44 o
  -6   0   2     1691.66     1594.53     33.69 o
  -5   0   2       13.88        4.82     19.52 o
  -4   0   2      268.69      269.45     19.28 o
  -3   0   2      157.81      153.65     12.98 o
  -2   0   2     9052.90     8510.06     41.13 o
   2   0   2    14484.07    13265.22    475.54 o
   3   0   2     2958.57     2791.00     32.16 o
   4   0   2     1425.68     1494.56     29.35 o
   5   0   2     5297.54     5413.14     51.20 o
   6   0   2     1822.80     1821.27     35.60 o
   7   0   2      367.66      358.63     24.43 o
   8   0   2      665.58      702.47     29.68 o
   9   0   2     1574.23     1610.42     41.71 o
  10   0   2      102.99       89.61     22.81 o
  11   0   2       42.97       27.01     23.57 o
  12   0   2       25.07       25.58     24.53 o
  13   0   2       48.81       55.88     24.96 o
  14   0   2       85.69      103.92     33.02 o
  15   0   2        0.02        0.00     35.41 o
  16   0   2        0.60        0.00     32.07 o
  17   0   2       49.05       45.14     39.03 o
 -17   1   2      125.11      152.30     27.58 o
 -16   1   2        2.02        1.52     21.24 o
 -15   1   2      210.47      208.83     25.77 o
 -14   1   2      465.63      455.09     26.40 o
 -13   1   2      446.18      444.25     34.72 o
 -12   1   2      205.03      192.19     20.60 o
 -11   1   2       15.28       12.97     18.10 o
 -10   1   2        8.17       10.54     17.15 o
  -9   1   2       52.59       53.25     14.93 o
  -8   1   2      459.52      462.67     18.64 o
  -7   1   2      206.40      202.57     16.11 o
  -6   1   2      843.27      870.91     19.58 o
  -5   1   2       14.55        8.92     13.44 o
  -4   1   2     1354.53     1277.94     20.29 o
  -3   1   2     1431.99     1444.32     30.56 o
  -2   1   2     3617.50     3691.67     15.22 o
  -1   1   2      184.59      164.39      5.22 o
   0   1   2      339.67      328.62      9.29 o
   1   1   2      935.52      914.06     15.84 o
   2   1   2    48718.29    43067.19    183.00 o
   3   1   2      811.40      792.66     26.02 o
   4   1   2     1390.03     1359.49     15.22 o
   5   1   2     1222.86     1267.98     33.52 o
   6   1   2     2234.18     2400.46     89.66 o
   7   1   2       47.82       41.96     13.45 o
   8   1   2      249.37      264.86     17.00 o
   9   1   2        8.28        5.31     14.46 o
  10   1   2        0.87        0.00     15.42 o
  11   1   2       24.04       25.94     19.36 o
  12   1   2       21.73       24.55     17.29 o
  13   1   2        0.16        1.76     21.11 o
  14   1   2       55.44       34.20     22.77 o
  15   1   2        0.73        0.00     23.21 o
  16   1   2        1.14        8.78     27.04 o
 -16   2   2        2.13       13.12     21.23 o
 -15   2   2        0.19       15.23     23.54 o
 -14   2   2       15.05        7.50     22.70 o
 -13   2   2       16.55        9.59     21.07 o
 -12   2   2       94.24      101.91     20.56 o
 -11   2   2       37.55       34.88     16.85 o
 -10   2   2      382.19      389.87     20.89 o
  -9   2   2      144.83      126.36     16.36 o
  -8   2   2       27.79       29.66     14.39 o
  -7   2   2       63.17       54.13     13.46 o
  -6   2   2      244.44      260.99     15.22 o
  -5   2   2     1221.30     1279.14     20.98 o
  -4   2   2      175.23      173.93     12.48 o
  -3   2   2      703.55      722.37     16.62 o
  -2   2   2     1831.93     1901.08     11.85 o
  -1   2   2        1.34        2.08      4.89 o
   0   2   2      280.85      296.72      5.38 o
   1   2   2      625.96      567.88     41.47 o
   2   2   2      139.46      106.73     15.83 o
   3   2   2      486.71      498.29     15.17 o
   4   2   2     1303.54     1353.14     25.26 o
   5   2   2      974.18     1023.78     16.83 o
   6   2   2       99.76       82.59     19.23 o
   7   2   2       20.09       19.08     10.73 o
   8   2   2      351.99      356.73     14.94 o
   9   2   2        8.06       10.69     13.21 o
  10   2   2       14.13       10.42     13.08 o
  11   2   2        0.02        0.92     14.15 o
  12   2   2       11.12        6.67     14.87 o
  13   2   2      119.18      101.75     17.17 o
  14   2   2        3.58        0.00     21.00 o
  15   2   2       12.44        3.32     17.66 o
  16   2   2        1.90       12.88     18.23 o
 -15   3   2        3.48       14.55     39.46 o
 -14   3   2        1.61        0.00     37.60 o
 -13   3   2        9.08        3.41     18.19 o
 -12   3   2       14.74       19.04     19.43 o
 -11   3   2        0.84        3.48     21.81 o
 -10   3   2       36.77       38.09     17.35 o
  -9   3   2        2.01        3.91     15.01 o
  -8   3   2       20.96       21.98     14.72 o
  -7   3   2        0.00        0.52     13.32 o
  -6   3   2       65.95       84.11     14.08 o
  -5   3   2      107.69      121.43     13.56 o
  -4   3   2      461.40      457.02     27.15 o
  -3   3   2      519.71      574.55     12.00 o
  -2   3   2      251.21      256.69      9.74 o
  -1   3   2      542.66      565.61      9.28 o
   0   3   2      114.00      102.20      5.86 o
   1   3   2       34.09       35.96      4.12 o
   2   3   2        0.23        0.81      5.42 o
   3   3   2       66.78       44.08     13.72 o
   4   3   2      223.43      189.98     26.48 o
   5   3   2        2.32        2.02      3.07 o
   6   3   2        0.99        1.51      4.61 o
   7   3   2        0.63        1.06     11.03 o
   8   3   2        1.49        9.61     11.87 o
   9   3   2       11.55        5.57     13.45 o
  10   3   2       86.30       67.82     15.39 o
  11   3   2      145.59      138.33     32.88 o
  12   3   2       10.21        4.39     28.58 o
  13   3   2       57.24       65.03     32.78 o
  14   3   2        7.16        4.44     36.12 o
 -13   4   2        2.10        2.39     28.92 o
 -12   4   2        0.04        2.72     30.25 o
 -10   4   2        6.43       14.08     23.53 o
  -9   4   2       28.23       21.95     22.09 o
  -8   4   2      200.17      192.39     24.53 o
  -7   4   2        0.01        0.00     12.02 o
  -6   4   2      164.46      180.39     13.79 o
  -5   4   2        2.34        6.80     11.06 o
  -4   4   2        0.02        2.01     14.04 o
  -3   4   2        7.78       13.01      8.49 o
  -2   4   2       68.42       73.33      8.81 o
  -1   4   2       75.90       84.14      8.67 o
   0   4   2       72.27       74.64      7.96 o
   1   4   2        0.40        1.06     12.12 o
   2   4   2      120.85      113.78     13.83 o
   3   4   2        1.26        0.00     15.51 o
   4   4   2        1.72        4.67     16.04 o
   5   4   2      117.16      103.03     17.25 o
   6   4   2       76.96       67.10     16.88 o
   7   4   2       43.04       35.89     21.19 o
   8   4   2        7.19       14.65     22.24 o
   9   4   2        9.52       25.29     26.58 o
  10   4   2        0.70        8.45     28.30 o
  11   4   2        0.00        0.00     26.06 o
  12   4   2       23.64       20.38     33.21 o
 -10   5   2       18.72        9.85     19.13 o
  -9   5   2        9.16        6.67     17.37 o
  -8   5   2        5.74        8.53     17.14 o
  -7   5   2       26.56       26.42     18.88 o
  -6   5   2      198.78      200.16     34.69 o
  -5   5   2       53.92       45.10     31.54 o
  -4   5   2        6.54        0.00     33.07 o
  -3   5   2       85.67       85.84     27.34 o
  -2   5   2      119.79      141.64     24.04 o
  -1   5   2       27.30       29.11     21.91 o
   0   5   2       89.58       94.61     21.80 o
   1   5   2       67.35       76.13     22.19 o
   2   5   2       55.57       35.67     23.08 o
   3   5   2        0.74        0.00     15.23 o
   4   5   2        8.63        5.11     15.23 o
   5   5   2       12.86        7.23     16.88 o
   6   5   2       10.58       13.32     17.12 o
   7   5   2       19.11       13.10     20.05 o
   8   5   2       43.80       40.11     19.93 o
   9   5   2       46.66       38.87     17.45 o
  -4   6   2       68.15       56.45     32.69 o
  -3   6   2       12.16       19.52     28.68 o
  -2   6   2       95.74       70.01     24.52 o
  -1   6   2        6.18        9.09     23.13 o
   0   6   2       36.17       32.69     23.81 o
   1   6   2        2.01        8.52     22.22 o
   2   6   2       33.11       12.07     32.59 o
   3   6   2       12.34       31.45     32.69 o
 -17   1   3        2.98        7.23     26.78 o
 -16   1   3       88.42       93.99     24.23 o
 -15   1   3        9.88        8.45     20.39 o
 -14   1   3       77.44       67.97     21.33 o
 -13   1   3      961.68      902.60     45.98 o
 -12   1   3      239.45      227.21     21.05 o
 -11   1   3       29.83       29.81     19.62 o
 -10   1   3        8.66       19.87     16.03 o
  -9   1   3     1590.43     1617.91     60.91 o
  -8   1   3       61.78       69.65     15.22 o
  -7   1   3        9.34       15.08     13.51 o
  -6   1   3       71.71       68.38     12.94 o
  -5   1   3       63.62       66.78     13.06 o
  -4   1   3       12.96       11.59      7.91 o
  -3   1   3      787.70      788.56     10.44 o
  -2   1   3      234.55      243.00      9.33 o
  -1   1   3       46.47       47.39      5.01 o
   0   1   3       26.63       23.25      4.86 o
   1   1   3     1469.15     1441.33     26.82 o
   2   1   3    25763.19    23749.77    205.20 o
   3   1   3     3358.81     3355.08     34.58 o
   4   1   3      140.41      135.62      8.41 o
   5   1   3       41.68       31.20      8.23 o
   6   1   3     1047.63     1105.40     17.80 o
   7   1   3      185.24      224.80     16.30 o
   8   1   3       51.21       54.85     15.59 o
   9   1   3        4.32        9.09     15.27 o
  10   1   3        4.98        6.45     16.72 o
  11   1   3       15.68       12.48     17.53 o
  12   1   3       72.48       73.18     19.86 o
  13   1   3        9.06        5.63     21.27 o
  14   1   3       25.39       32.82     16.88 o
  15   1   3        0.21        9.45     17.74 o
  16   1   3        0.03       12.23     18.88 o
 -16   2   3        6.72        4.18     23.38 o
 -15   2   3        6.17       13.68     19.64 o
 -14   2   3        6.30       13.57     17.76 o
 -13   2   3       14.26        9.46     17.30 o
 -12   2   3       14.01       13.74     18.64 o
 -11   2   3       80.42       72.77     17.39 o
 -10   2   3       90.46       76.98     17.31 o
  -9   2   3       49.41       40.12     16.05 o
  -8   2   3       16.88       19.76     13.63 o
  -7   2   3      245.87      260.44     19.49 o
  -6   2   3       42.67       36.83     12.31 o
  -5   2   3      729.28      751.98     18.28 o
  -4   2   3      347.74      348.34     13.30 o
  -3   2   3      424.69      417.97     13.02 o
  -2   2   3        9.48       12.89      5.24 o
  -1   2   3     1342.13     1356.56     12.45 o
   0   2   3      176.35      191.65      4.49 o
   1   2   3       78.87       77.05     10.83 o
   2   2   3     1342.30     1336.78     22.56 o
   3   2   3      318.58      308.16     11.76 o
   4   2   3      126.59      129.83      7.90 o
   5   2   3      227.13      227.13      8.11 o
   6   2   3      633.47      587.41     12.53 o
   7   2   3       52.69       50.74     12.38 o
   8   2   3      259.25      269.99     16.26 o
   9   2   3       27.95       22.56     13.29 o
  10   2   3      151.87      171.45     15.34 o
  11   2   3       44.71       47.03     15.44 o
  12   2   3      112.86      124.84     17.40 o
  13   2   3       72.45       76.16     17.72 o
  14   2   3       19.44       16.87     16.03 o
  15   2   3        1.36        0.07     19.55 o
  16   2   3        0.41       10.64     35.89 o
 -15   3   3       10.05       33.79     36.74 o
 -14   3   3       16.84       25.18     22.54 o
 -13   3   3        2.86        0.27     19.81 o
 -12   3   3       16.93       11.60     20.26 o
 -11   3   3      165.25      164.83     19.47 o
 -10   3   3       82.86       77.75     16.84 o
  -9   3   3        5.66        0.26     16.11 o
  -8   3   3       14.72       29.13     15.16 o
  -7   3   3       62.26       58.39     14.87 o
  -6   3   3        3.40        3.11     13.29 o
  -5   3   3       24.64       26.44     13.09 o
  -4   3   3     1532.26     1508.36     19.63 o
  -3   3   3       30.97       31.97      8.74 o
  -2   3   3     2351.77     2504.86     20.03 o
  -1   3   3       64.29       61.70      5.97 o
   0   3   3        3.92        5.42      4.11 o
   1   3   3        0.69        0.94      4.08 o
   2   3   3       18.57       18.84     11.41 o
   3   3   3      356.98      360.96     18.23 o
   4   3   3        4.66        3.96     18.99 o
   5   3   3        6.99        7.72      5.69 o
   6   3   3       16.29       13.48      2.84 o
   7   3   3       17.88       16.04     10.29 o
   8   3   3       38.40       33.97     11.94 o
   9   3   3        0.14        0.00     26.10 o
  10   3   3      181.73      162.71     34.22 o
  11   3   3      173.90      158.99     30.83 o
  12   3   3       25.09       18.99     33.07 o
  13   3   3       27.18       28.06     33.98 o
  14   3   3        3.29        0.14     29.25 o
 -13   4   3       29.45       37.05     25.32 o
 -12   4   3        6.30       23.48     36.70 o
 -11   4   3       18.13       13.88     21.45 o
 -10   4   3       10.98        7.25     23.86 o
  -9   4   3      137.05       89.23     26.53 o
  -8   4   3        0.85        5.79     14.28 o
  -7   4   3        2.42        3.68     11.88 o
  -6   4   3       16.58       16.77     12.14 o
  -5   4   3        7.95       10.19     11.95 o
  -4   4   3      319.87      333.09     13.09 o
  -3   4   3        7.75       12.98      8.61 o
  -2   4   3       50.27       58.80      8.78 o
  -1   4   3        4.01        2.07      7.61 o
   0   4   3      144.13      139.43      7.22 o
   1   4   3      116.75      120.03     13.91 o
   2   4   3      118.63      116.69     14.32 o
   3   4   3      199.40      215.49     19.12 o
   4   4   3       54.34       43.50     16.34 o
   5   4   3      128.96      110.71     19.79 o
   6   4   3        5.08       14.14     16.58 o
   7   4   3      190.78      171.88     27.68 o
   8   4   3       37.69       46.96     28.25 o
   9   4   3       22.86       43.00     25.77 o
  10   4   3       19.11        7.44     25.39 o
  11   4   3        3.94        0.00     31.97 o
  12   4   3       11.29        9.02     28.49 o
 -10   5   3        7.49        3.69     19.08 o
  -9   5   3        0.09        9.04     17.77 o
  -8   5   3       12.82       21.55     19.90 o
  -7   5   3       41.68       27.96     25.05 o
  -6   5   3       44.71       58.12     32.45 o
  -5   5   3       17.79       17.70     30.54 o
  -4   5   3        3.22       10.50     25.01 o
  -3   5   3       17.22        2.43     32.50 o
  -2   5   3       50.66       61.40     22.18 o
  -1   5   3        0.13        0.82     18.57 o
   0   5   3      620.72      650.38     27.26 o
   1   5   3       16.76       27.42     19.02 o
   2   5   3        6.87        4.41     13.11 o
   3   5   3       50.86       35.83     15.86 o
   4   5   3        6.65        4.12     17.02 o
   5   5   3       41.88       38.04     16.29 o
   6   5   3       21.04       13.13     17.00 o
   7   5   3        0.27        0.00     33.07 o
   8   5   3        9.26       29.78     30.87 o
   9   5   3        3.43        7.37     19.48 o
  -3   6   3      100.39      143.58     39.03 o
  -2   6   3        0.06       13.95     24.73 o
  -1   6   3       68.07       71.31     22.50 o
   0   6   3       37.20       27.92     22.99 o
   1   6   3        6.09       17.16     25.98 o
   2   6   3      103.93      109.27     35.84 o
   3   6   3       11.79       17.66     32.12 o
 -17   0   4      126.66      175.07     40.61 o
 -16   0   4       28.70       27.06     35.07 o
 -15   0   4     1200.35     1080.81     47.10 o
 -14   0   4       22.94       25.67     29.78 o
 -13   0   4       13.93        4.06     30.54 o
 -12   0   4     2203.58     2085.90     52.44 o
 -11   0   4        1.04        5.49     25.63 o
 -10   0   4       10.51       18.04     26.39 o
  -9   0   4     1308.47     1406.77     39.99 o
  -8   0   4       87.47      107.50     21.43 o
  -7   0   4        0.00        0.00     19.52 o
  -6   0   4       54.69       34.60     21.66 o
  -5   0   4       30.49       16.32     20.38 o
  -4   0   4     4074.11     3934.85     43.23 o
  -3   0   4        2.12        2.39     16.99 o
  -2   0   4     8841.24     8341.38     47.43 o
  -1   0   4        0.04        0.00     13.27 o
   0   0   4    12149.15    11629.45     51.82 o
   1   0   4     1312.43     1276.36     21.52 o
   2   0   4      653.84      619.21     20.23 o
   3   0   4     5271.22     5080.80     44.67 o
   4   0   4     1389.61     1355.04     29.25 o
   5   0   4      158.90      150.10     14.17 o
   6   0   4     1024.67      985.97    121.22 o
   7   0   4     2530.82     2745.20     47.15 o
   8   0   4      784.74      839.32     32.35 o
   9   0   4      176.50      192.53     28.11 o
  10   0   4       44.75       73.24     28.30 o
  11   0   4        8.97       24.77     26.82 o
  12   0   4        0.59        0.24     29.20 o
  13   0   4        1.20       11.31     26.10 o
  14   0   4        0.78        0.00     22.06 o
  15   0   4       11.48        7.52     23.83 o
  16   0   4       17.40        0.00     24.43 o
 -17   1   4       25.63       30.58     21.34 o
 -16   1   4        7.99        3.97     25.27 o
 -15   1   4        0.85        7.07     22.71 o
 -14   1   4       62.68       59.95     19.97 o
 -13   1   4      997.29      989.86     43.11 o
 -12   1   4      581.41      542.54     23.94 o
 -11   1   4      476.49      462.53     23.52 o
 -10   1   4       91.43       87.47     16.92 o
  -9   1   4       71.51       75.91     16.14 o
  -8   1   4     4191.23     4234.92     65.34 o
  -7   1   4      422.44      446.19     17.20 o
  -6   1   4      237.60      250.14     16.40 o
  -5   1   4     1146.22     1145.79     20.70 o
  -4   1   4      935.74      943.93     52.47 o
  -3   1   4      487.86      484.33     24.84 o
  -2   1   4      985.48      970.39     18.41 o
  -1   1   4     1786.37     1740.67     10.84 o
   0   1   4     4914.98     4666.75     23.00 o
   1   1   4      854.41      851.84      7.18 o
   2   1   4     4323.88     4237.28     19.55 o
   3   1   4     3893.94     3811.20     19.16 o
   4   1   4     1256.99     1265.89     14.90 o
   5   1   4      152.54      144.45      9.91 o
   6   1   4      222.04      259.68     15.18 o
   7   1   4     2889.61     3004.61     28.43 o
   8   1   4       71.72       78.48     13.54 o
   9   1   4       16.06       20.61     13.79 o
  10   1   4       71.41       80.05     15.01 o
  11   1   4       59.24       59.83     16.25 o
  12   1   4       22.57       37.44     16.42 o
  13   1   4       11.65        5.64     18.34 o
  14   1   4        3.11        4.42     17.62 o
  15   1   4        2.82       10.15     14.92 o
  16   1   4       41.66       60.38     15.81 o
 -17   2   4       45.17       58.30     26.72 o
 -16   2   4       64.06       74.26     23.76 o
 -15   2   4       51.83       49.63     19.54 o
 -14   2   4        4.63        7.79     21.75 o
 -13   2   4       29.90       18.90     21.23 o
 -12   2   4        3.49        0.75     18.07 o
 -11   2   4      151.42      152.71     18.04 o
 -10   2   4      260.73      263.48     19.45 o
  -9   2   4        8.62       18.33     14.98 o
  -8   2   4      356.77      352.76     18.75 o
  -7   2   4      298.01      295.48     16.75 o
  -6   2   4       26.41       23.37     13.01 o
  -5   2   4       39.07       25.20     12.61 o
  -4   2   4     1055.93     1080.58     18.48 o
  -3   2   4        0.03        1.71      7.12 o
  -2   2   4       21.35       18.37      5.97 o
  -1   2   4     1650.85     1685.85     26.04 o
   0   2   4        0.94        3.81      3.84 o
   1   2   4      613.72      628.35     14.38 o
   2   2   4      799.53      827.73     27.82 o
   3   2   4        0.75        0.00     18.99 o
   4   2   4     2396.93     2227.91     48.31 o
   5   2   4       86.32       86.73      7.14 o
   6   2   4      609.41      590.38     12.14 o
   7   2   4       44.69       49.16     12.93 o
   8   2   4       36.75       27.18     13.73 o
   9   2   4        3.30        3.43     14.52 o
  10   2   4        0.09        0.00     16.40 o
  11   2   4       40.01       45.51     17.99 o
  12   2   4       34.65       32.56     18.60 o
  13   2   4       35.25       35.49     20.59 o
  14   2   4       21.37       19.38     14.61 o
  15   2   4       17.51       15.17     30.92 o
 -15   3   4       32.40       36.54     22.76 o
 -14   3   4       11.13        3.59     21.48 o
 -13   3   4        2.97        6.49     21.71 o
 -12   3   4        5.58        6.86     17.54 o
 -11   3   4      100.40       84.80     19.58 o
 -10   3   4        1.79       18.81     17.91 o
  -9   3   4        1.88        0.00     16.21 o
  -8   3   4       24.82       17.00     16.06 o
  -7   3   4        0.44        2.32     14.71 o
  -6   3   4       10.01        8.64     13.99 o
  -5   3   4      281.96      289.54     22.09 o
  -4   3   4      347.22      363.91     13.83 o
  -3   3   4      247.27      245.35     13.17 o
  -2   3   4      608.32      645.61     10.18 o
  -1   3   4       66.71       60.33      5.65 o
   0   3   4      928.60      941.57      9.60 o
   1   3   4      423.97      410.63     15.22 o
   2   3   4       15.45       11.00     11.71 o
   3   3   4      214.49      222.68     17.32 o
   4   3   4        0.50        0.00     20.33 o
   5   3   4       10.13       15.46     24.19 o
   6   3   4      179.24      122.58     14.37 o
   7   3   4        3.10        0.00      4.77 o
   8   3   4      144.92      152.05      9.76 o
   9   3   4        1.22        8.02     24.77 o
  10   3   4       11.24       12.36     26.44 o
  11   3   4       48.71       23.14     33.93 o
  12   3   4        0.32        0.00     31.88 o
  13   3   4       40.38       36.03     31.07 o
  14   3   4       18.24       37.89     35.55 o
 -13   4   4       19.99       10.12     37.41 o
 -12   4   4        7.62       24.62     35.41 o
 -11   4   4       73.08       69.66     34.98 o
 -10   4   4        0.00        0.81     25.15 o
  -9   4   4        1.43        3.14     16.63 o
  -8   4   4       86.69       73.58     16.66 o
  -7   4   4       24.43       35.03     12.97 o
  -6   4   4      117.98      115.16     13.07 o
  -5   4   4        6.80        8.19     15.25 o
  -4   4   4       41.26       45.36     10.71 o
  -3   4   4       44.05       52.80      9.35 o
  -2   4   4      197.40      198.07     10.02 o
  -1   4   4      194.65      188.58      8.72 o
   0   4   4      619.32      614.61     18.47 o
   1   4   4      167.75      177.19     14.41 o
   2   4   4       68.51       69.18     13.69 o
   3   4   4      486.18      479.70     22.60 o
   4   4   4      248.88      215.88     19.90 o
   5   4   4       30.67       25.42     17.74 o
   6   4   4       12.35       18.63     18.56 o
   7   4   4       18.79       46.77     26.29 o
   8   4   4        0.07       15.13     24.38 o
   9   4   4        1.34       27.96     30.92 o
  10   4   4        0.06       12.88     31.50 o
  11   4   4        3.49       22.52     32.69 o
  12   4   4        4.31        0.00     27.10 o
 -10   5   4        0.89       16.69     19.94 o
  -9   5   4        0.18        0.00     18.19 o
  -8   5   4        1.05        2.34     24.53 o
  -7   5   4        4.55       24.48     34.64 o
  -6   5   4      184.94      187.81     37.17 o
  -5   5   4        6.77       16.13     33.55 o
  -4   5   4        0.01       16.32     31.45 o
  -3   5   4       66.34       56.12     30.02 o
  -2   5   4       32.27       33.94     20.82 o
  -1   5   4       50.14       49.93     22.00 o
   0   5   4      512.77      482.20     27.82 o
   1   5   4      248.63      248.79     17.39 o
   2   5   4      198.80      181.09     15.85 o
   3   5   4        4.04        0.00     16.08 o
   4   5   4        0.03       11.26     20.14 o
   5   5   4        2.80        0.00     18.21 o
   6   5   4        0.72        0.00     19.12 o
   7   5   4        1.70        7.24     20.20 o
   8   5   4        0.14        0.00     21.56 o
   9   5   4       20.52       28.80     22.50 o
  -3   6   4        2.28        5.25     28.87 o
  -2   6   4       29.01       19.72     22.47 o
  -1   6   4        0.56        1.16     24.30 o
   0   6   4        7.17       20.38     21.62 o
   1   6   4        1.99       24.34     35.12 o
   2   6   4        0.76        0.91     34.93 o
 -17   1   5        1.36        9.15     23.68 o
 -16   1   5        1.87        4.12     20.48 o
 -15   1   5       11.20       12.47     17.92 o
 -14   1   5        1.58        1.08     19.29 o
 -13   1   5        0.13        0.31     18.24 o
 -12   1   5      296.62      291.19     22.50 o
 -11   1   5      730.88      716.91     25.10 o
 -10   1   5      572.77      548.99     22.87 o
  -9   1   5       72.44       69.62     16.38 o
  -8   1   5       10.07       15.92     15.05 o
  -7   1   5        5.48        0.07     15.21 o
  -6   1   5      798.57      829.26     20.70 o
  -5   1   5      160.51      183.28     14.73 o
  -4   1   5       30.59       27.35     12.65 o
  -3   1   5      223.21      233.26     10.70 o
  -2   1   5      833.46      780.20     19.19 o
  -1   1   5        1.85        2.45      4.45 o
   0   1   5      553.47      554.59     12.73 o
   1   1   5      211.92      205.27      6.46 o
   2   1   5      285.75      305.61     11.27 o
   3   1   5      615.34      603.19     10.30 o
   4   1   5      272.68      294.79     10.35 o
   5   1   5     2055.08     2158.75     25.95 o
   6   1   5       31.91       38.62      9.91 o
   7   1   5       11.15       11.23     10.69 o
   8   1   5       92.18       99.24     12.19 o
   9   1   5      178.92      175.36     13.85 o
  10   1   5       30.58       24.22     12.23 o
  11   1   5      151.65      164.33     14.52 o
  12   1   5        4.83       10.85     13.38 o
  13   1   5       21.40       31.15     14.81 o
  14   1   5       14.42       14.61     15.19 o
  15   1   5       48.33       57.19     17.28 o
  16   1   5        5.36        0.00     17.43 o
 -17   2   5        0.07        6.04     22.52 o
 -16   2   5       57.34       85.23     30.23 o
 -15   2   5       73.51       79.83     21.89 o
 -14   2   5       27.02       15.72     21.71 o
 -13   2   5      189.69      175.42     21.10 o
 -12   2   5       14.35       10.48     20.13 o
 -11   2   5     1075.95     1057.80     29.64 o
 -10   2   5      158.77      137.11     17.12 o
  -9   2   5      463.72      465.04     20.58 o
  -8   2   5       29.12       38.21     16.07 o
  -7   2   5       68.01       63.25     14.73 o
  -6   2   5      104.25       99.55     14.60 o
  -5   2   5        1.26        0.00     17.04 o
  -4   2   5       23.54       12.06     11.18 o
  -3   2   5        8.82       14.75      6.96 o
  -2   2   5     2544.69     2691.03     28.20 o
  -1   2   5        0.37        0.76      3.86 o
   0   2   5     3262.10     3163.98     45.81 o
   1   2   5      740.40      718.88     14.83 o
   2   2   5       22.34       16.65     20.38 o
   3   2   5      779.68      778.16     31.26 o
   4   2   5     7401.31     6919.41    112.87 o
   5   2   5     1061.84      988.11     16.98 o
   6   2   5      114.05      114.47      9.35 o
   7   2   5        0.05        3.96      8.09 o
   8   2   5        0.08        5.55      9.23 o
   9   2   5        0.58        1.63     10.18 o
  10   2   5        5.85        6.20     11.40 o
  11   2   5       18.35       13.50     12.28 o
  12   2   5       32.70       35.83     13.22 o
  13   2   5       49.71       49.25     13.78 o
  14   2   5       23.25       24.28     16.54 o
  15   2   5        0.40       28.68     34.45 o
 -15   3   5      134.76      158.84     25.26 o
 -14   3   5        0.43       12.51     19.55 o
 -13   3   5       24.01       37.31     20.53 o
 -12   3   5       15.79       25.80     18.55 o
 -11   3   5        0.00        7.37     17.66 o
 -10   3   5       33.95       36.82     17.44 o
  -9   3   5        8.19        0.00     23.48 o
  -8   3   5        5.96        5.31     16.29 o
  -7   3   5        7.27       16.21     15.01 o
  -6   3   5        1.34        0.00     13.95 o
  -5   3   5       34.22       39.58     10.96 o
  -4   3   5      115.24      135.34     11.11 o
  -3   3   5        3.28        3.34      9.28 o
  -2   3   5      750.49      777.76     12.65 o
  -1   3   5        5.23        1.69      4.65 o
   0   3   5      167.18      177.64     12.70 o
   1   3   5        0.13        0.00     12.02 o
   2   3   5        1.14        4.20     11.76 o
   3   3   5        2.61        8.39     15.27 o
   4   3   5      667.30      660.30     32.35 o
   5   3   5       72.15       98.10     26.58 o
   6   3   5       27.15       32.16     25.53 o
   7   3   5      550.86      532.94     36.84 o
   8   3   5       20.51        7.35     24.15 o
   9   3   5      111.33      105.36     31.64 o
  10   3   5        0.57        0.00     29.92 o
  11   3   5       60.78       63.89     29.20 o
  12   3   5        5.98       25.82     31.59 o
  13   3   5        4.53        3.39     34.64 o
  14   3   5       20.66       18.61     36.55 o
 -13   4   5       17.91       39.32     38.65 o
 -12   4   5       17.70       10.50     35.17 o
 -11   4   5        7.57       15.03     33.31 o
 -10   4   5        2.59        7.54     16.86 o
  -9   4   5       80.06       75.73     18.47 o
  -8   4   5        5.83        9.93     16.08 o
  -7   4   5       15.64       31.59     14.53 o
  -6   4   5       33.11       36.05     13.03 o
  -5   4   5       22.02       23.79     11.07 o
  -4   4   5       50.87       61.09     11.26 o
  -3   4   5       31.80       39.28      9.41 o
  -2   4   5       37.53       36.13      8.30 o
  -1   4   5       61.28       52.04     12.95 o
   0   4   5       91.50      100.27     13.73 o
   1   4   5       51.21       53.03     13.35 o
   2   4   5      778.03      777.01     22.60 o
   3   4   5       45.85       63.27     18.43 o
   4   4   5       41.51       49.75     18.84 o
   5   4   5       49.18       31.28     17.61 o
   6   4   5        9.72        1.92     19.30 o
   7   4   5        0.05        0.00     23.38 o
   8   4   5        1.92        0.00     26.87 o
   9   4   5        1.46        4.01     28.20 o
  10   4   5        0.10        0.05     31.21 o
  11   4   5        3.00       20.09     29.68 o
  12   4   5        5.29        8.69     31.40 o
 -10   5   5        0.00        0.03     19.51 o
  -9   5   5        3.04        3.53     33.79 o
  -8   5   5       44.74       57.98     33.74 o
  -7   5   5      108.37      120.48     34.31 o
  -6   5   5        1.94        0.00     27.10 o
  -5   5   5       18.09       22.86     28.68 o
  -4   5   5        3.12        1.91     32.88 o
  -3   5   5        6.99        1.81     23.05 o
  -2   5   5        0.25        3.20     21.35 o
  -1   5   5      180.95      177.66     24.83 o
   0   5   5       54.66       48.17     15.10 o
   1   5   5      214.56      185.72     17.15 o
   2   5   5       62.40       51.63     15.06 o
   3   5   5        6.38       27.70     17.61 o
   4   5   5       11.79       29.15     18.39 o
   5   5   5       17.26       23.22     20.12 o
   6   5   5        3.40       18.52     26.72 o
   7   5   5       19.75       13.53     17.54 o
   8   5   5       34.69       25.93     21.22 o
  -2   6   5        1.75       10.99     19.51 o
  -1   6   5        5.02        7.27     22.22 o
   0   6   5        0.08       13.40     22.28 o
   1   6   5        6.05        0.00     21.53 o
 -17   0   6       10.13       16.37     34.45 o
 -16   0   6       63.41       79.83     37.99 o
 -15   0   6      110.04      101.73     29.49 o
 -14   0   6      579.26      629.38     42.33 o
 -13   0   6      195.23      229.99     33.83 o
 -12   0   6      935.93      998.60     43.23 o
 -11   0   6      688.71      674.52     36.60 o
 -10   0   6      181.45      149.26     28.73 o
  -9   0   6       85.76      100.25     24.19 o
  -8   0   6       15.09       25.43     21.90 o
  -7   0   6     4736.90     4912.08     59.12 o
  -6   0   6     9909.66    10287.06     77.92 o
  -5   0   6       53.07       28.92     22.71 o
  -4   0   6       18.20       12.74     19.14 o
  -3   0   6      757.09      750.14     26.53 o
  -2   0   6      450.86      459.84     22.67 o
  -1   0   6     2597.02     2506.19     36.22 o
   0   0   6      959.48      900.69     25.48 o
   1   0   6     2428.41     2399.44     33.45 o
   2   0   6     2373.27     2304.49     34.36 o
   3   0   6     1312.28     1309.80     29.87 o
   4   0   6      431.94      408.07     22.62 o
   5   0   6       21.70       25.05     18.80 o
   6   0   6        0.05        0.00     20.38 o
   7   0   6      164.50      153.03     22.48 o
   8   0   6      451.20      420.05     29.25 o
   9   0   6     2567.80     2719.24     55.12 o
  10   0   6        4.71        0.00     18.00 o
  11   0   6       23.55       22.05     20.13 o
  12   0   6        3.55       15.41     20.89 o
  13   0   6        6.34        9.23     20.17 o
  14   0   6        2.36        0.00     26.15 o
  15   0   6       10.28        0.00     27.68 o
  16   0   6        2.85       13.74     32.02 o
 -17   1   6       78.84       79.82     23.01 o
 -16   1   6       23.77       33.22     23.76 o
 -15   1   6       59.35       81.92     24.73 o
 -14   1   6        0.70        7.57     23.03 o
 -13   1   6      686.31      688.37     28.44 o
 -12   1   6       20.07       10.43     20.39 o
 -11   1   6      171.96      171.41     18.42 o
 -10   1   6      233.43      249.64     19.70 o
  -9   1   6       22.01       21.43     16.17 o
  -8   1   6       56.90       58.67     16.67 o
  -7   1   6     1369.56     1371.22     25.66 o
  -6   1   6      153.16      159.46     15.49 o
  -5   1   6     1137.84     1167.41     27.94 o
  -4   1   6      121.57      168.42     17.20 o
  -3   1   6      946.12      959.87     11.63 o
  -2   1   6     1443.75     1403.08     16.83 o
  -1   1   6      206.26      225.10      5.05 o
   0   1   6     2081.18     2072.58     12.51 o
   1   1   6       15.90       11.62      5.66 o
   2   1   6      621.66      618.50     19.04 o
   3   1   6      923.47      919.43     10.75 o
   4   1   6        2.54        1.03      7.79 o
   5   1   6      606.35      644.41     17.47 o
   6   1   6        2.59        3.76     12.71 o
   7   1   6       74.70       72.03     14.65 o
   8   1   6      299.53      305.24     14.63 o
   9   1   6       41.83       42.44     12.75 o
  10   1   6       24.90       26.20     13.50 o
  11   1   6       61.60       61.30     14.90 o
  12   1   6       22.72       12.86     14.76 o
  13   1   6       36.21       35.68     16.34 o
  14   1   6       21.35       18.72     14.15 o
  15   1   6        2.96        0.00     17.66 o
 -17   2   6      162.41      187.40     29.88 o
 -16   2   6       46.99       71.77     22.92 o
 -15   2   6        0.06        0.00     22.58 o
 -14   2   6        0.58        3.43     19.20 o
 -13   2   6        0.87        0.92     19.92 o
 -12   2   6        1.42        0.55     18.05 o
 -11   2   6     1355.53     1294.29     31.72 o
 -10   2   6     1111.26     1103.02     28.39 o
  -9   2   6        0.05        0.00     17.70 o
  -8   2   6       22.84       24.71     15.23 o
  -7   2   6       57.11       58.88     14.72 o
  -6   2   6      354.37      360.66     27.10 o
  -5   2   6       15.23        9.55     12.15 o
  -4   2   6      170.53      182.16     13.04 o
  -3   2   6      600.13      618.37     13.04 o
  -2   2   6     2177.84     2402.91     14.76 o
  -1   2   6       45.71       50.40      5.08 o
   0   2   6      110.29      112.32      4.24 o
   1   2   6      181.74      184.61      5.10 o
   2   2   6       82.06       60.53     20.61 o
   3   2   6      336.78      291.85     14.51 o
   4   2   6     3289.32     3131.85     67.39 o
   5   2   6     1545.21     1475.12     14.24 o
   6   2   6       27.98       29.49     16.06 o
   7   2   6        3.99        9.41     10.42 o
   8   2   6        1.71        3.40     11.06 o
   9   2   6       34.06       37.34     10.83 o
  10   2   6       59.55       47.51     11.71 o
  11   2   6        0.15        5.84     11.84 o
  12   2   6       12.91       16.09     12.95 o
  13   2   6       67.57       62.00     17.16 o
  14   2   6        1.12        0.00     25.58 o
  15   2   6       10.15        0.24     33.93 o
 -15   3   6       99.08      123.58     24.96 o
 -14   3   6       48.47       51.82     19.83 o
 -13   3   6       91.57       85.05     20.09 o
 -12   3   6       10.62       16.05     19.83 o
 -11   3   6        5.13       13.17     19.38 o
 -10   3   6        3.82        5.27     17.38 o
  -9   3   6       15.68       17.08     16.67 o
  -8   3   6        0.90        2.89     16.82 o
  -7   3   6       71.23       71.19     15.39 o
  -6   3   6       26.30       21.05     14.72 o
  -5   3   6       26.15       32.93     11.22 o
  -4   3   6       77.11       85.24     11.57 o
  -3   3   6      179.47      170.19     12.36 o
  -2   3   6        0.46        0.00      5.92 o
  -1   3   6        4.55        7.09      4.32 o
   0   3   6       33.56       29.01     12.30 o
   1   3   6      464.71      450.83     15.90 o
   2   3   6      530.22      551.39     17.27 o
   3   3   6       35.95       34.01     16.50 o
   4   3   6       53.07       54.78     26.87 o
   5   3   6      589.90      543.16     33.69 o
   6   3   6       35.60       31.54     28.54 o
   7   3   6        8.00        8.26     29.11 o
   8   3   6       62.73       78.35     29.97 o
   9   3   6      132.10      133.56     32.35 o
  10   3   6        1.02        0.00     31.45 o
  11   3   6        0.91       21.14     32.88 o
  13   3   6        0.54        9.93     25.29 o
 -13   4   6      209.74      216.10     41.80 o
 -12   4   6       60.08       49.49     36.27 o
 -11   4   6        0.02        7.51     19.42 o
 -10   4   6       52.78       73.14     19.34 o
  -9   4   6      121.97      123.04     20.00 o
  -8   4   6       45.26       43.76     15.63 o
  -7   4   6        5.61       14.82     14.10 o
  -6   4   6        3.58       10.29     15.26 o
  -5   4   6        0.04        0.00     15.38 o
  -4   4   6       45.96       57.86     11.14 o
  -3   4   6       59.23       66.08      9.38 o
  -2   4   6        2.34        0.14     13.85 o
  -1   4   6       20.15       23.68     13.90 o
   0   4   6      603.28      575.58     19.02 o
   1   4   6       15.80       20.36     13.88 o
   2   4   6     1222.71     1214.54     28.45 o
   3   4   6      590.95      574.37     31.07 o
   4   4   6       53.24       54.72     18.49 o
   5   4   6        0.32        6.92     16.91 o
   6   4   6       14.52       17.25     19.19 o
   7   4   6       20.67        3.53     29.25 o
   8   4   6       14.54       21.71     31.26 o
   9   4   6        2.70       17.37     24.29 o
  10   4   6       23.00       16.56     27.82 o
 -10   5   6        0.73        0.00     25.43 o
  -9   5   6        0.93       16.42     27.77 o
  -8   5   6        0.77        7.92     34.55 o
  -7   5   6        0.06        6.25     25.96 o
  -6   5   6        0.42        0.00     25.67 o
  -5   5   6       38.70       37.46     24.86 o
  -4   5   6        5.11       26.96     32.74 o
  -3   5   6       11.65       14.84     26.63 o
  -2   5   6       51.67       15.41     19.24 o
  -1   5   6      111.54      112.15     15.46 o
   0   5   6       52.27       45.31     15.33 o
   1   5   6       57.81       59.76     15.10 o
   2   5   6       15.61       23.86     15.47 o
   3   5   6        8.91       17.98     16.68 o
   4   5   6       62.82       71.42     17.07 o
   5   5   6       32.64       28.02     17.16 o
   6   5   6       20.86       25.09     17.92 o
   7   5   6        0.01        8.92     18.54 o
   8   5   6        7.95       19.40     17.85 o
 -17   1   7       10.67       25.08     26.96 o
 -16   1   7        0.10        0.00     24.23 o
 -15   1   7       59.89       49.92     23.94 o
 -14   1   7        3.88        4.69     22.30 o
 -13   1   7      333.34      305.86     23.40 o
 -12   1   7      144.71      127.22     21.58 o
 -11   1   7      368.32      329.96     21.70 o
 -10   1   7      819.16      794.14     26.30 o
  -9   1   7       53.04       51.02     17.27 o
  -8   1   7       19.49       33.42     16.01 o
  -7   1   7       31.65       35.09     16.13 o
  -6   1   7      316.68      370.87     17.65 o
  -5   1   7      306.24      321.66     16.09 o
  -4   1   7      152.59      132.93     18.30 o
  -3   1   7      132.61      126.13     16.21 o
  -2   1   7      151.38      141.78      9.22 o
  -1   1   7        0.61        0.00      5.21 o
   0   1   7     2772.11     2892.43     20.37 o
   1   1   7      352.35      355.63      7.94 o
   2   1   7     2948.70     3048.39     20.60 o
   3   1   7       49.61       51.27      6.68 o
   4   1   7        3.55        0.00     11.22 o
   5   1   7        0.32        0.00     12.41 o
   6   1   7      278.38      270.86     15.95 o
   7   1   7        0.94        5.83     13.86 o
   8   1   7       11.67        4.60     15.35 o
   9   1   7      234.67      234.95     18.96 o
  10   1   7       91.52       95.28     17.69 o
  11   1   7        1.67        0.00     16.64 o
  12   1   7        5.94        5.18     18.41 o
  13   1   7        6.53        4.41     19.65 o
  14   1   7        6.72       10.60     18.80 o
  15   1   7        9.97       18.12     20.02 o
 -16   2   7        4.32       10.13     21.03 o
 -15   2   7        8.10       32.18     25.18 o
 -14   2   7        7.49       15.61     20.04 o
 -13   2   7        0.19        0.00     19.49 o
 -12   2   7       40.74       45.64     21.34 o
 -11   2   7      178.69      183.68     20.56 o
 -10   2   7     1410.83     1376.57     31.32 o
  -9   2   7     1167.31     1152.21     28.86 o
  -8   2   7        3.43        4.97     14.93 o
  -7   2   7      374.51      342.18     17.93 o
  -6   2   7      465.97      452.50     18.77 o
  -5   2   7       30.83       41.65     13.35 o
  -4   2   7      219.01      217.62     13.84 o
  -3   2   7       86.13       84.40      9.93 o
  -2   2   7     1323.83     1490.48     12.86 o
  -1   2   7     1071.83     1099.34     11.38 o
   0   2   7      343.57      352.47     18.30 o
   1   2   7        1.15        1.35      4.64 o
   2   2   7      345.15      327.04     11.07 o
   3   2   7     1013.30      907.43     67.08 o
   4   2   7      105.60       98.42      5.77 o
   5   2   7      675.36      634.53     17.77 o
   6   2   7       34.86       31.75      9.75 o
   7   2   7       85.82       89.01     11.77 o
   8   2   7       13.04       18.05     11.69 o
   9   2   7      237.17      248.92     16.61 o
  10   2   7       10.80       14.70     13.37 o
  11   2   7       21.37       14.03     13.37 o
  12   2   7       13.80       18.96     15.15 o
  13   2   7      148.46      184.80     38.32 o
  14   2   7       15.38       29.16     34.93 o
 -15   3   7        0.21       13.64     22.11 o
 -14   3   7      117.50      117.62     21.69 o
 -13   3   7        3.02        9.05     18.51 o
 -12   3   7        0.49        6.87     17.45 o
 -11   3   7      193.52      187.56     21.82 o
 -10   3   7      105.63       84.48     19.94 o
  -9   3   7      307.42      327.99     20.63 o
  -8   3   7      315.63      329.99     20.30 o
  -7   3   7      125.41      129.34     17.54 o
  -6   3   7      358.94      367.40     17.25 o
  -5   3   7        2.18        8.45     10.80 o
  -4   3   7      397.23      396.28     13.75 o
  -3   3   7       13.08       13.67      9.35 o
  -2   3   7      502.27      497.93     15.16 o
  -1   3   7      193.89      192.16      7.34 o
   0   3   7      229.93      226.03     14.11 o
   1   3   7        5.54        0.01     12.54 o
   2   3   7        3.00        7.53     14.99 o
   3   3   7      266.41      260.19     18.67 o
   4   3   7       15.14       23.53     15.63 o
   5   3   7     1464.17     1395.89     45.43 o
   6   3   7     1435.66     1387.87     47.67 o
   7   3   7       44.41       53.11     25.01 o
   8   3   7      129.43      153.55     31.83 o
   9   3   7        2.40        7.01     24.91 o
  10   3   7        0.53        0.00     26.01 o
  11   3   7        1.50        0.00     28.92 o
  12   3   7        0.16        0.00     33.64 o
  13   3   7        1.64        7.16     35.41 o
 -13   4   7       16.85       31.73     35.26 o
 -12   4   7      106.14      116.33     38.37 o
 -11   4   7       88.50      126.97     21.35 o
 -10   4   7       34.36       28.55     19.47 o
  -9   4   7        4.06        4.18     17.94 o
  -8   4   7       16.35       24.69     14.26 o
  -7   4   7        0.57        0.00     14.13 o
  -6   4   7        3.80        1.56     11.47 o
  -5   4   7        5.27       10.95     15.89 o
  -4   4   7       48.87       69.19     16.52 o
  -3   4   7       11.66        3.89     15.55 o
  -2   4   7       30.48       30.77     13.85 o
  -1   4   7       29.59       35.29     13.39 o
   0   4   7       13.04       15.29     13.83 o
   1   4   7      339.06      333.37     17.48 o
   2   4   7       41.63       46.75     16.08 o
   3   4   7      696.51      680.74     32.35 o
   4   4   7      272.88      267.67     21.88 o
   5   4   7       20.00       33.19     19.30 o
   6   4   7       45.04       58.44     19.89 o
   7   4   7        1.06       13.45     20.31 o
   8   4   7       51.00       54.16     31.69 o
   9   4   7        0.13        0.00     30.59 o
  10   4   7       17.81       34.22     28.01 o
  11   4   7       52.26       83.69     32.88 o
  -9   5   7       51.81       56.17     27.44 o
  -8   5   7        2.71       10.98     33.07 o
  -7   5   7        3.68       16.56     24.72 o
  -6   5   7       65.05       58.79     29.11 o
  -5   5   7        3.63        0.00     23.57 o
  -4   5   7        4.77        9.40     31.59 o
  -3   5   7        5.09       15.41     26.15 o
  -2   5   7        0.75        3.32     14.47 o
  -1   5   7        1.44        4.82     21.11 o
   0   5   7        0.82        9.47     15.48 o
   1   5   7        0.19        3.23     15.82 o
   2   5   7       70.75       76.31     18.97 o
   3   5   7       16.64       29.50     17.22 o
   4   5   7       64.20       68.61     20.72 o
   5   5   7        8.93       30.77     21.04 o
   6   5   7       30.51       36.30     18.57 o
   7   5   7       52.65       73.83     20.91 o
 -17   0   8        7.71       27.63     39.27 o
 -16   0   8        2.89        1.86     29.59 o
 -15   0   8       61.81       73.19     33.40 o
 -14   0   8       81.56       65.60     34.79 o
 -13   0   8        9.86       17.99     31.83 o
 -12   0   8        0.38        0.00     30.11 o
 -11   0   8       99.11      110.80     25.82 o
 -10   0   8       48.41       47.10     28.15 o
  -9   0   8      109.32      125.68     27.15 o
  -8   0   8     1753.63     1898.24     43.33 o
  -7   0   8        0.13        0.00     21.33 o
  -6   0   8     2219.47     2301.48     45.33 o
  -5   0   8     1847.30     1974.25     39.27 o
  -4   0   8     2136.24     2378.46     41.09 o
  -3   0   8     1197.65     1231.03     32.50 o
  -2   0   8      161.47      187.81     22.43 o
  -1   0   8      632.29      672.99     27.77 o
   0   0   8        1.34        0.00     18.56 o
   1   0   8      491.96      438.17     24.24 o
   2   0   8     1521.48     1554.11     32.83 o
   3   0   8        0.59        4.01     19.47 o
   4   0   8        1.81        0.00     18.66 o
   5   0   8      172.45      169.01     21.62 o
   6   0   8       24.72       37.41     20.71 o
   7   0   8      113.66       99.68     22.05 o
   8   0   8       14.34       15.22     20.71 o
   9   0   8       19.80       19.18     24.96 o
  10   0   8       67.99       75.63     27.58 o
  11   0   8      148.89      146.25     25.43 o
  12   0   8       48.25       50.96     29.25 o
  13   0   8        0.20        3.44     28.82 o
  14   0   8       34.33       70.90     30.83 o
  15   0   8       23.36       25.48     23.10 o
 -17   1   8       16.58       21.82     27.57 o
 -16   1   8       30.31       30.57     27.07 o
 -15   1   8       10.78       17.13     24.09 o
 -14   1   8      146.32      131.48     21.70 o
 -13   1   8       52.53       38.64     21.41 o
 -12   1   8      826.01      800.37     28.13 o
 -11   1   8       53.18       31.83     20.22 o
 -10   1   8     1041.53     1045.50     28.05 o
  -9   1   8      250.88      244.12     20.51 o
  -8   1   8      403.24      416.39     29.30 o
  -7   1   8       53.61       85.66     16.71 o
  -6   1   8      379.99      406.29     37.29 o
  -5   1   8     1193.76     1222.53     37.84 o
  -4   1   8      734.90      774.96     33.21 o
  -3   1   8      374.97      396.58      9.77 o
  -2   1   8      275.64      286.38     20.90 o
  -1   1   8        7.27        2.33      5.22 o
   0   1   8     2203.53     2412.09     19.82 o
   1   1   8       80.98       83.52      6.61 o
   2   1   8      302.81      302.35     18.73 o
   3   1   8       27.66       32.83     11.78 o
   4   1   8       32.27       27.83     12.07 o
   5   1   8       23.60       19.11     13.00 o
   6   1   8      175.55      171.66     15.12 o
   7   1   8        8.69        2.64     13.21 o
   8   1   8        5.00        5.24     14.59 o
   9   1   8        8.14       21.32     15.63 o
  10   1   8       36.83       46.38     17.21 o
  11   1   8      184.94      201.01     19.69 o
  12   1   8       19.65       12.74     17.61 o
  13   1   8        7.88       16.75     17.87 o
  14   1   8        0.08       13.22     24.05 o
  15   1   8       50.99       54.76     19.50 o
 -16   2   8       19.61        9.53     22.98 o
 -15   2   8        0.35        7.01     22.06 o
 -14   2   8        6.15       16.58     24.07 o
 -13   2   8        9.90       11.90     20.65 o
 -12   2   8        0.72        2.17     17.61 o
 -11   2   8      172.87      175.33     21.62 o
 -10   2   8      351.94      350.58     22.62 o
  -9   2   8      355.13      378.50     29.06 o
  -8   2   8      543.05      577.13     22.83 o
  -7   2   8       16.07       11.94     16.40 o
  -6   2   8      276.00      275.70     17.42 o
  -5   2   8       39.52       40.55     13.15 o
  -4   2   8       42.27       33.16     10.25 o
  -3   2   8       52.70       46.32      9.38 o
  -2   2   8       41.19       40.78      7.46 o
  -1   2   8        0.52        0.93      5.14 o
   0   2   8      131.62      142.67      7.56 o
   1   2   8       75.99       54.03     10.59 o
   2   2   8      137.24      119.17     10.98 o
   3   2   8        4.08        4.37      4.46 o
   4   2   8      630.76      598.26     10.07 o
   5   2   8       23.22       28.25      6.59 o
   6   2   8      121.11      124.72     11.31 o
   7   2   8     1540.99     1438.82     40.32 o
   8   2   8       49.71       51.69     12.02 o
   9   2   8       97.85      103.00     14.14 o
  10   2   8       83.89       80.53     14.44 o
  11   2   8        5.18        5.87     14.16 o
  12   2   8        4.19        0.00     33.07 o
  13   2   8        5.57       18.32     29.87 o
  14   2   8        1.43        0.00     30.30 o
 -15   3   8       31.78       18.11     25.33 o
 -14   3   8       77.02       95.50     23.57 o
 -13   3   8      319.19      307.87     28.06 o
 -12   3   8       34.93       44.72     19.52 o
 -11   3   8      270.12      264.65     21.14 o
 -10   3   8       43.11       34.12     16.97 o
  -9   3   8      539.11      519.96     24.00 o
  -8   3   8      299.37      285.14     19.63 o
  -7   3   8      118.04      117.57     18.05 o
  -6   3   8       17.30       26.28     12.11 o
  -5   3   8      120.58      119.34     12.08 o
  -4   3   8       27.24       28.84     10.07 o
  -3   3   8       15.72       15.61      9.23 o
  -2   3   8       13.13       14.47      5.46 o
  -1   3   8      115.46       99.42      8.16 o
   0   3   8      276.17      260.77     13.26 o
   1   3   8       85.62       86.49     13.02 o
   2   3   8      541.40      512.16     45.14 o
   3   3   8       83.27       84.08     15.73 o
   4   3   8      459.83      433.22     21.47 o
   5   3   8      632.07      586.95     38.37 o
   6   3   8      929.26      919.59     43.19 o
   7   3   8      168.87      146.35     33.40 o
   8   3   8       32.57       28.54     27.01 o
   9   3   8        1.89        0.00     31.97 o
  10   3   8        2.85        9.21     32.35 o
  11   3   8        0.86        0.00     33.45 o
  12   3   8       10.95       22.29     27.82 o
 -13   4   8      292.81      371.42     37.51 o
 -12   4   8      343.76      370.79     26.45 o
 -11   4   8       17.52       24.91     20.76 o
 -10   4   8       84.41      102.25     21.74 o
  -9   4   8       24.50       32.47     14.15 o
  -8   4   8       12.47       15.70     14.89 o
  -7   4   8        0.00        8.31     13.16 o
  -6   4   8       84.81       94.43     12.89 o
  -5   4   8       17.01       14.73     11.06 o
  -4   4   8       24.00       19.74     15.97 o
  -3   4   8       85.66       79.80     18.53 o
  -2   4   8       15.43       14.69     12.86 o
  -1   4   8       28.51       30.07     13.98 o
   0   4   8      133.21      133.79     15.01 o
   1   4   8      365.69      371.47     17.73 o
   2   4   8      158.70      158.55     19.87 o
   3   4   8      660.19      655.15     25.19 o
   4   4   8        7.26        7.57     16.93 o
   5   4   8       37.91       36.06     19.07 o
   6   4   8        4.78        6.35     17.39 o
   7   4   8       32.36       44.80     18.46 o
   8   4   8        9.92       14.55     27.87 o
   9   4   8       96.99       88.84     35.03 o
  10   4   8       14.78        0.00     31.92 o
  -9   5   8        4.86       20.28     29.20 o
  -8   5   8        1.06        0.00     31.64 o
  -7   5   8       37.57       46.34     25.91 o
  -6   5   8        9.22        1.91     26.63 o
  -5   5   8        0.15        5.15     24.96 o
  -4   5   8        6.90        2.53     32.31 o
  -3   5   8       13.36       23.36     21.86 o
  -2   5   8        2.86        6.77     14.60 o
  -1   5   8       16.85       20.19     14.19 o
   0   5   8        1.26       14.82     14.43 o
   1   5   8        6.20        0.00     15.30 o
   2   5   8      111.86       96.39     18.79 o
   3   5   8        3.93        6.12     19.76 o
   4   5   8       13.77       18.09     17.29 o
   5   5   8        0.66        6.63     17.97 o
   6   5   8        8.52        8.26     25.24 o
   7   5   8       80.37       92.87     26.63 o
 -17   1   9        9.96        6.30     26.62 o
 -16   1   9        0.24       24.97     26.94 o
 -15   1   9      171.18      184.51     24.68 o
 -14   1   9       31.60       16.81     20.55 o
 -13   1   9       34.58       33.03     22.43 o
 -12   1   9       68.20       66.77     21.62 o
 -11   1   9       67.56       71.94     19.35 o
 -10   1   9      127.92      128.64     19.14 o
  -9   1   9      178.45      164.36     19.01 o
  -8   1   9      322.07      288.55     20.17 o
  -7   1   9      481.49      505.01     21.25 o
  -6   1   9       41.15       32.63     15.10 o
  -5   1   9       14.81       23.22     14.34 o
  -4   1   9     2970.74     3236.86     33.67 o
  -3   1   9        0.42        2.56      5.18 o
  -2   1   9        1.58        4.21      4.27 o
  -1   1   9        1.99        1.26      8.03 o
   0   1   9     2511.62     2663.76     27.70 o
   1   1   9      276.28      308.59     10.07 o
   2   1   9        0.50        1.84     11.68 o
   3   1   9        5.49        2.30     12.19 o
   4   1   9       35.49       31.75     13.08 o
   5   1   9      602.40      605.58     44.33 o
   6   1   9        3.86        1.58     14.35 o
   7   1   9        3.76        0.00     14.85 o
   8   1   9        1.81        2.87     15.34 o
   9   1   9        9.56       19.87     14.64 o
  10   1   9        0.38       12.24     15.47 o
  11   1   9      255.23      255.39     20.76 o
  12   1   9        0.64        0.00     16.35 o
  13   1   9        8.66       11.83     17.92 o
  14   1   9        4.69       19.20     19.03 o
 -16   2   9        7.04       17.56     34.17 o
 -15   2   9      190.91      237.54     26.82 o
 -14   2   9       99.77      124.59     24.84 o
 -13   2   9       38.59       48.21     23.32 o
 -12   2   9        7.46        9.93     21.03 o
 -11   2   9      152.17      145.31     19.86 o
 -10   2   9      212.91      222.79     21.97 o
  -9   2   9      273.18      279.14     21.93 o
  -8   2   9      479.55      502.07     27.20 o
  -7   2   9        9.41        7.09     16.75 o
  -6   2   9       95.07       80.68     15.34 o
  -5   2   9      300.14      330.24     16.95 o
  -4   2   9       12.76       10.73     10.13 o
  -3   2   9      109.53      113.80      9.95 o
  -2   2   9      339.59      362.74     11.67 o
  -1   2   9      148.05      151.41      6.51 o
   0   2   9      892.77      899.91     18.18 o
   1   2   9      120.00      115.19      5.10 o
   2   2   9      507.82      459.41     32.71 o
   3   2   9       30.81       31.38      5.77 o
   4   2   9        3.17        5.27      5.86 o
   5   2   9        0.14        5.90     10.45 o
   6   2   9        2.27        0.00     10.72 o
   7   2   9      439.69      412.15     17.07 o
   8   2   9      139.31      131.97     19.11 o
   9   2   9        8.41        8.11     13.01 o
  10   2   9        4.34        0.00     13.14 o
  11   2   9      136.91      118.50     32.57 o
  12   2   9        2.76       20.14     26.68 o
  13   2   9        3.74       10.55     29.54 o
 -15   3   9       16.57       15.78     21.91 o
 -14   3   9        1.36        0.00     21.72 o
 -13   3   9       10.11       11.89     18.70 o
 -12   3   9       33.95       26.51     19.18 o
 -11   3   9      310.73      306.55     24.51 o
 -10   3   9      229.91      260.30     22.35 o
  -9   3   9      393.31      384.24     22.44 o
  -8   3   9     2269.73     2259.34     81.78 o
  -7   3   9      114.37      124.36     18.50 o
  -6   3   9       74.65       77.97     12.39 o
  -5   3   9      178.36      188.95     13.22 o
  -4   3   9      227.29      224.57     12.37 o
  -3   3   9       17.21       11.48      9.09 o
  -2   3   9      312.12      307.82     12.89 o
  -1   3   9        5.66        6.95      4.56 o
   0   3   9      136.69      153.62     12.97 o
   1   3   9        1.85        4.95     12.27 o
   2   3   9        1.43        0.00     14.90 o
   3   3   9        0.07        8.64     15.52 o
   4   3   9      716.75      706.53     28.94 o
   5   3   9     1383.94     1420.12     49.25 o
   6   3   9       20.64       14.08     29.01 o
   7   3   9      769.85      682.95     39.51 o
   8   3   9        4.11       19.85     32.16 o
   9   3   9       17.30       42.14     26.34 o
  10   3   9        0.89        0.00     28.11 o
  12   3   9        7.33       33.21     35.98 o
 -13   4   9       38.11       41.92     22.43 o
 -12   4   9       19.03       33.34     22.62 o
 -11   4   9       39.16       32.25     21.09 o
 -10   4   9      313.42      314.10     23.06 o
  -9   4   9      193.84      189.40     17.27 o
  -8   4   9        0.00       14.82     14.54 o
  -7   4   9       77.41       93.18     15.15 o
  -6   4   9       50.35       54.90     12.82 o
  -5   4   9        0.85        0.00     11.49 o
  -4   4   9       27.80       36.72     18.09 o
  -3   4   9       20.48       24.91     15.82 o
  -2   4   9       23.74       25.32     13.81 o
  -1   4   9        0.05        0.00     13.65 o
   0   4   9       26.21       32.28     13.80 o
   1   4   9       41.69       32.40     13.87 o
   2   4   9        3.97        0.00     16.87 o
   3   4   9        8.19       23.92     17.02 o
   4   4   9       32.25       27.13     17.25 o
   5   4   9       35.64       28.05     17.39 o
   6   4   9       31.92       19.40     19.04 o
   7   4   9      195.61      193.78     22.73 o
   8   4   9        2.41       13.31     24.67 o
   9   4   9       45.35       64.75     35.12 o
  10   4   9       12.53       21.43     35.69 o
  -9   5   9       18.75       11.02     28.01 o
  -8   5   9        6.59        0.00     32.78 o
  -7   5   9       40.06       42.57     27.06 o
  -6   5   9       96.54      144.25     28.01 o
  -5   5   9       17.20       25.10     29.92 o
  -4   5   9       30.45       13.93     31.50 o
  -3   5   9       13.49       11.66     16.70 o
  -2   5   9        7.43       20.73     14.10 o
  -1   5   9        2.32        0.00     15.35 o
   0   5   9       11.89       18.03     15.91 o
   1   5   9        6.63        8.66     15.78 o
   2   5   9       67.49       65.79     19.07 o
   3   5   9      129.31      134.74     21.04 o
   4   5   9        4.00        1.83     19.26 o
   5   5   9       11.89       23.26     20.12 o
   6   5   9       23.36       15.41     20.93 o
 -17   0  10       40.49       52.01     39.32 o
 -16   0  10        1.80        0.00     32.74 o
 -15   0  10       22.06        6.39     26.34 o
 -14   0  10      114.46      125.49     28.68 o
 -13   0  10       53.03       46.05     27.15 o
 -12   0  10      190.42      177.94     33.98 o
 -11   0  10      194.84      178.65     29.68 o
 -10   0  10      348.35      402.96     34.07 o
  -9   0  10      241.23      238.53     28.87 o
  -8   0  10      591.50      667.55     34.22 o
  -7   0  10       17.80        3.24     23.00 o
  -6   0  10      987.44     1141.80     36.74 o
  -5   0  10      528.80      611.05     30.87 o
  -4   0  10      118.22      124.16     23.48 o
  -3   0  10       13.82       22.14     21.57 o
  -2   0  10      317.78      274.18     25.63 o
  -1   0  10        4.81        0.67     20.33 o
   0   0  10       31.51       38.99     19.80 o
   1   0  10      344.35      312.55     32.54 o
   2   0  10     3331.54     3464.18     49.58 o
   3   0  10      307.10      366.46     25.01 o
   4   0  10     1666.28     1745.98     40.37 o
   5   0  10        1.64        5.77     20.66 o
   6   0  10        5.12        0.00     23.24 o
   7   0  10       31.73       29.25     21.24 o
   8   0  10       10.03       19.09     24.24 o
   9   0  10        7.99       12.60     21.86 o
  10   0  10       10.01       14.65     24.43 o
  11   0  10        3.59       10.59     22.86 o
  12   0  10        0.09        5.63     26.39 o
  14   0  10        0.68        7.97     23.00 o
 -17   1  10       75.70       95.80     26.00 o
 -16   1  10       15.55       19.29     26.45 o
 -15   1  10      185.02      162.25     23.89 o
 -14   1  10       70.14       67.83     23.38 o
 -13   1  10        0.44        0.17     20.63 o
 -12   1  10       52.95       57.82     22.26 o
 -11   1  10       17.10        8.68     21.54 o
 -10   1  10       38.80       29.06     20.13 o
  -9   1  10       20.37       15.75     18.55 o
  -8   1  10        7.45        6.57     18.02 o
  -7   1  10       18.95       16.93     16.87 o
  -6   1  10      365.03      390.83     19.81 o
  -5   1  10      111.12      117.47     16.21 o
  -4   1  10     1905.72     2041.46     85.83 o
  -3   1  10      316.64      304.94     16.92 o
  -2   1  10       85.56      105.66      8.84 o
  -1   1  10      277.01      284.34     10.11 o
   0   1  10      105.41      118.40      5.56 o
   1   1  10      816.64      872.75     18.74 o
   2   1  10      370.17      368.60     63.98 o
   3   1  10       56.12       51.61     13.79 o
   4   1  10      175.84      165.62     15.18 o
   5   1  10       52.48       52.01     13.87 o
   6   1  10       68.00       73.30     14.75 o
   7   1  10        2.21        0.00     15.34 o
   8   1  10       32.91       22.30     16.68 o
   9   1  10       27.66       30.44     16.74 o
  10   1  10       30.26       30.60     16.27 o
  11   1  10       36.12       49.09     18.45 o
  12   1  10       26.12       28.90     17.12 o
  13   1  10       58.66       73.06     20.72 o
  14   1  10        0.64        5.20     19.83 o
 -16   2  10        0.73        3.28     25.33 o
 -15   2  10       25.73       17.66     25.31 o
 -14   2  10       70.03       78.53     23.31 o
 -13   2  10       48.41       46.28     23.19 o
 -12   2  10       22.84       22.19     21.39 o
 -11   2  10      443.72      424.97     24.32 o
 -10   2  10     1138.11     1087.19     40.39 o
  -9   2  10      274.14      258.39     21.55 o
  -8   2  10     1267.50     1261.13     29.82 o
  -7   2  10       41.00       43.03     16.91 o
  -6   2  10        1.49        0.00     15.10 o
  -5   2  10       20.77       39.28     15.14 o
  -4   2  10      425.29      441.44     13.99 o
  -3   2  10       17.56       17.32      9.65 o
  -2   2  10      105.98      114.34     10.03 o
  -1   2  10       19.42       17.04      6.73 o
   0   2  10        2.60        0.20      6.34 o
   1   2  10       47.92       46.42      6.06 o
   2   2  10      148.95      155.39      5.84 o
   3   2  10       16.31       13.10      5.24 o
   4   2  10      250.51      205.07     31.75 o
   5   2  10      446.05      412.49     26.79 o
   6   2  10      146.93      132.64     12.79 o
   7   2  10       62.36       65.77     12.96 o
   8   2  10       42.14       42.39     19.09 o
   9   2  10       36.96       20.27     13.16 o
  10   2  10        0.31        9.03     13.34 o
  11   2  10       26.33       18.09     30.87 o
  12   2  10        6.73        8.35     31.45 o
  13   2  10       15.01       23.34     34.55 o
 -15   3  10       34.74       63.30     23.81 o
 -14   3  10        9.09       15.33     21.61 o
 -13   3  10        0.94        0.00     17.94 o
 -12   3  10       68.67       62.22     20.90 o
 -11   3  10      256.24      306.24     25.39 o
 -10   3  10      633.97      670.72     27.85 o
  -9   3  10      101.88      100.20     19.93 o
  -8   3  10     1053.68     1123.87     29.73 o
  -7   3  10      319.19      328.29     19.79 o
  -6   3  10      134.01      140.84     13.36 o
  -5   3  10      176.13      156.06     13.11 o
  -4   3  10      242.17      225.66     12.68 o
  -3   3  10        1.87        7.82      9.02 o
  -2   3  10        0.00        2.18      6.82 o
  -1   3  10      118.09      114.14      6.03 o
   0   3  10        5.08       14.22     11.48 o
   1   3  10       38.72       38.29     15.32 o
   2   3  10        2.56        3.94     14.36 o
   3   3  10      308.49      280.04     19.19 o
   4   3  10      135.74      153.92     17.33 o
   5   3  10      635.69      566.43     36.41 o
   6   3  10       14.03       25.96     31.59 o
   7   3  10      225.90      245.98     36.70 o
   8   3  10       26.46       33.02     30.68 o
   9   3  10      238.67      251.13     38.03 o
  10   3  10       30.48       39.94     32.97 o
  11   3  10       15.93       17.89     35.31 o
  12   3  10        9.10       25.58     31.78 o
 -12   4  10        6.07        5.90     19.93 o
 -11   4  10      163.08      198.92     24.19 o
 -10   4  10       81.25       89.84     16.54 o
  -9   4  10       45.20       45.00     16.45 o
  -8   4  10       35.91       28.33     14.59 o
  -7   4  10      265.07      268.92     15.57 o
  -6   4  10      238.44      236.00     14.39 o
  -5   4  10      131.90      119.75     18.46 o
  -4   4  10      243.34      281.20     21.24 o
  -3   4  10        0.21        2.97     17.03 o
  -2   4  10        0.05        1.09     13.11 o
  -1   4  10        2.00        0.85     13.17 o
   0   4  10       28.67       32.14     13.31 o
   1   4  10        0.12        4.08     14.16 o
   2   4  10       10.57        9.72     18.02 o
   3   4  10        0.61        9.80     15.80 o
   4   4  10       27.98       31.48     17.12 o
   5   4  10        1.83        3.89     16.56 o
   6   4  10       42.24       47.25     19.66 o
   7   4  10       92.59       78.12     20.82 o
   8   4  10      223.20      203.28     21.62 o
   9   4  10      216.12      250.41     41.28 o
  -8   5  10        0.20       13.98     33.83 o
  -7   5  10        4.38        4.02     21.38 o
  -6   5  10      100.89       95.62     32.21 o
  -5   5  10        0.08       18.18     32.50 o
  -4   5  10       21.54       31.49     19.66 o
  -3   5  10        0.07        4.04     19.86 o
  -2   5  10        4.34       17.95     15.17 o
  -1   5  10        2.46        5.94     15.12 o
   0   5  10        8.52        6.26     15.29 o
   1   5  10        6.49        3.67     18.65 o
   2   5  10        0.11        5.44     19.00 o
   3   5  10       20.17       23.70     17.14 o
   4   5  10       34.71       32.43     17.98 o
   5   5  10        0.83        5.29     21.91 o
 -17   1  11       29.32       47.76     27.17 o
 -16   1  11        0.04        5.73     25.36 o
 -15   1  11        0.12       10.00     23.87 o
 -14   1  11       44.24       41.97     22.98 o
 -13   1  11      111.14       97.65     21.66 o
 -12   1  11      135.18      132.34     23.18 o
 -11   1  11        0.56       13.65     21.16 o
 -10   1  11        0.45        0.00     19.49 o
  -9   1  11        0.29        0.00     19.01 o
  -8   1  11       21.00       26.32     17.17 o
  -7   1  11        0.87        4.19     16.19 o
  -6   1  11      313.19      313.26     20.16 o
  -5   1  11       48.64       48.62     16.84 o
  -4   1  11       16.78       21.92      6.20 o
  -3   1  11      896.84      906.78     14.09 o
  -2   1  11      651.44      663.21     12.92 o
  -1   1  11      514.89      523.05     13.62 o
   0   1  11       21.74       21.29      3.63 o
   1   1  11      517.04      535.96     12.36 o
   2   1  11      229.63      237.08     31.35 o
   3   1  11       18.60       17.05     13.96 o
   4   1  11       49.92       32.22     14.34 o
   5   1  11        8.31       16.79     14.05 o
   6   1  11      137.04      162.49     16.88 o
   7   1  11       18.33       14.30     15.63 o
   8   1  11        0.39        1.51     16.25 o
   9   1  11      465.54      460.25     22.89 o
  10   1  11        2.11        6.92     22.48 o
  11   1  11        7.57        4.03     18.40 o
  12   1  11        0.30        8.97     19.25 o
  13   1  11        0.05        7.02     17.39 o
 -16   2  11      107.12      135.02     28.05 o
 -15   2  11        2.80        0.00     24.29 o
 -14   2  11      222.34      238.18     26.25 o
 -13   2  11       35.01       45.81     23.71 o
 -12   2  11       87.23       77.23     22.70 o
 -11   2  11      320.19      306.62     23.04 o
 -10   2  11       41.08       38.92     19.11 o
  -9   2  11       61.10       72.38     20.69 o
  -8   2  11      522.88      527.39     23.46 o
  -7   2  11      418.99      436.75     22.76 o
  -6   2  11      912.56      891.94     57.05 o
  -5   2  11       40.63       44.48     11.49 o
  -4   2  11        2.50        6.93     10.30 o
  -3   2  11       71.50       73.46     10.53 o
  -2   2  11     1735.68     1794.62     45.97 o
  -1   2  11        9.31        5.72      6.80 o
   0   2  11      400.53      392.42     13.16 o
   1   2  11       13.54       16.22      7.83 o
   2   2  11      466.05      489.75     12.55 o
   3   2  11       22.76       20.37      7.53 o
   4   2  11       58.01       51.72     11.79 o
   5   2  11      219.02      202.20     14.08 o
   6   2  11      223.94      224.47     14.47 o
   7   2  11      662.77      669.47     20.29 o
   8   2  11        0.24        0.00     12.60 o
   9   2  11       72.71       65.72     13.90 o
  10   2  11        0.86        0.00     30.68 o
  11   2  11        3.95        0.00     27.10 o
  12   2  11        2.05        6.01     33.07 o
 -14   3  11        0.34        6.33     22.40 o
 -13   3  11       25.38       22.90     20.89 o
 -12   3  11       56.87       58.41     20.09 o
 -11   3  11        0.02        7.63     22.17 o
 -10   3  11      522.82      516.71     24.75 o
  -9   3  11      220.30      211.31     20.95 o
  -8   3  11      334.36      347.89     21.65 o
  -7   3  11      144.89      151.23     14.95 o
  -6   3  11      822.58      853.73     19.45 o
  -5   3  11       92.49       92.90     12.09 o
  -4   3  11       84.49       83.42     11.02 o
  -3   3  11      291.75      296.47     12.41 o
  -2   3  11        4.89        1.11      7.81 o
  -1   3  11      206.46      203.09      7.45 o
   0   3  11        0.06        0.48     12.88 o
   1   3  11       76.82       68.05     14.61 o
   2   3  11        0.45        5.73     14.98 o
   3   3  11      323.32      297.65     19.40 o
   4   3  11        0.79        8.71     15.32 o
   5   3  11      322.65      296.08     35.12 o
   6   3  11       44.25       36.12     27.58 o
   7   3  11      131.42       74.96     29.78 o
   8   3  11        3.61        6.35     29.30 o
   9   3  11        2.29        7.54     31.78 o
  10   3  11        5.57        2.00     34.55 o
 -12   4  11      100.96      105.25     24.51 o
 -11   4  11        3.87        1.29     18.70 o
 -10   4  11       21.85       34.07     17.76 o
  -9   4  11       32.61       29.26     15.60 o
  -8   4  11      117.93      109.81     14.70 o
  -7   4  11      137.03      136.33     14.63 o
  -6   4  11      373.25      382.21     22.33 o
  -5   4  11       13.02        8.87     18.44 o
  -4   4  11      183.32      188.20     19.68 o
  -3   4  11       88.93       94.02     18.86 o
  -2   4  11       67.53       70.05     13.39 o
  -1   4  11       10.79       13.96     13.29 o
   0   4  11       43.68       51.51     14.13 o
   1   4  11        7.82       10.30     16.75 o
   2   4  11        0.87        0.27     16.18 o
   3   4  11        0.39        4.88     16.76 o
   4   4  11       35.26       46.97     17.59 o
   5   4  11        0.69        9.75     16.76 o
   6   4  11       42.69       49.09     19.39 o
   7   4  11       30.08       21.88     19.17 o
   8   4  11       23.70       21.70     19.43 o
   9   4  11       43.69       32.26     35.79 o
  -8   5  11        4.86        9.64     23.04 o
  -7   5  11       34.20       35.46     33.64 o
  -6   5  11       34.42       40.56     32.74 o
  -5   5  11       54.45       43.82     19.13 o
  -4   5  11       19.62       24.63     19.69 o
  -3   5  11        8.68       12.52     18.21 o
  -2   5  11        3.89       14.65     20.24 o
  -1   5  11        0.46        8.25     15.61 o
   0   5  11        2.69        1.88     15.21 o
   1   5  11       21.21       34.63     18.55 o
   2   5  11       39.49       25.39     19.23 o
   3   5  11        2.07        8.70     19.01 o
   4   5  11        4.20        9.47     20.51 o
 -17   0  12        7.44       25.29     32.12 o
 -16   0  12       15.41        0.00     35.55 o
 -15   0  12        6.83        2.48     36.55 o
 -14   0  12        8.83       13.55     33.55 o
 -13   0  12     1096.46      936.23     44.24 o
 -12   0  12      379.45      306.25     37.41 o
 -11   0  12       11.04        0.00     25.05 o
 -10   0  12      138.35      111.23     29.73 o
  -9   0  12      278.35      266.30     30.64 o
  -8   0  12      214.32      165.34     30.21 o
  -7   0  12      101.43      137.09     24.81 o
  -6   0  12      544.64      459.22     31.92 o
  -5   0  12     1086.66     1061.29     26.44 o
  -4   0  12        6.79       11.41     22.29 o
  -3   0  12      238.01      173.93     27.10 o
  -2   0  12      131.73      136.66     24.77 o
  -1   0  12        8.86       21.09     21.76 o
   0   0  12      219.60      234.05     26.68 o
   1   0  12      254.47      182.09     34.60 o
   2   0  12     1325.20     1368.93     37.65 o
   3   0  12     2803.68     2911.39     51.54 o
   4   0  12      122.69      123.25     25.77 o
   5   0  12        9.26       21.66     23.62 o
   6   0  12        1.28       11.41     25.05 o
   7   0  12      232.81      224.84     27.82 o
   8   0  12       23.20       31.97     26.06 o
   9   0  12       12.13       15.46     24.00 o
  10   0  12        3.39        2.86     27.63 o
  11   0  12       16.20       11.21     27.96 o
  12   0  12       20.94       38.18     29.30 o
  13   0  12       82.29       83.17     29.01 o
 -16   1  12        4.07       12.25     22.78 o
 -15   1  12       96.38       96.99     27.92 o
 -14   1  12        1.28        7.57     20.04 o
 -13   1  12        1.40        0.00     22.42 o
 -12   1  12       97.87       87.02     22.71 o
 -11   1  12       26.63       24.06     21.25 o
 -10   1  12        0.06        0.75     19.57 o
  -9   1  12      129.87      125.33     19.98 o
  -8   1  12       58.36       67.09     18.23 o
  -7   1  12      230.72      227.94     23.74 o
  -6   1  12      550.20      568.65     22.71 o
  -5   1  12       11.42       16.61      6.81 o
  -4   1  12       99.47      107.98      9.33 o
  -3   1  12      204.64      217.37     19.02 o
  -2   1  12       31.35       32.91      7.40 o
  -1   1  12        0.00        0.00     14.36 o
   0   1  12      645.40      686.37     24.05 o
   1   1  12       32.89       31.73      4.63 o
   2   1  12       97.47       67.27     23.74 o
   3   1  12       22.16       21.45     14.81 o
   4   1  12      332.29      357.67     18.46 o
   5   1  12      122.31      120.26     16.70 o
   6   1  12        9.35       12.67     15.25 o
   7   1  12      120.38      123.07     17.15 o
   8   1  12       19.18       18.38     16.29 o
   9   1  12      281.34      290.30     20.87 o
  10   1  12        4.15        0.00     16.29 o
  11   1  12        2.73        7.31     16.49 o
  12   1  12        1.53        1.47     17.22 o
  13   1  12        2.86        4.42     18.19 o
 -16   2  12       32.30       42.29     24.27 o
 -15   2  12       19.02       44.85     20.16 o
 -14   2  12       40.06       37.30     23.35 o
 -13   2  12       95.15       98.54     24.47 o
 -12   2  12       20.73       20.40     23.37 o
 -11   2  12        0.67        0.00     21.30 o
 -10   2  12        7.94        0.00     18.08 o
  -9   2  12      311.55      324.15     23.54 o
  -8   2  12     1401.75     1437.18     58.08 o
  -7   2  12      176.36      153.98     18.98 o
  -6   2  12        1.33        9.33     16.87 o
  -5   2  12       23.11       24.08     10.98 o
  -4   2  12        7.42        2.92     10.59 o
  -3   2  12        0.40        5.63      9.69 o
  -2   2  12     1053.52     1057.23     19.20 o
  -1   2  12      167.78      166.62      8.12 o
   0   2  12       52.98       55.81      6.98 o
   1   2  12      167.13      165.20      9.51 o
   2   2  12       27.74       29.42      8.74 o
   3   2  12       19.53       21.39     11.71 o
   4   2  12       95.55       86.00     13.13 o
   5   2  12       48.07       48.99     12.45 o
   6   2  12      124.54      106.82     14.09 o
   7   2  12      993.58      964.96     56.29 o
   8   2  12        3.74        2.44     12.58 o
  10   2  12       10.37       19.66     33.79 o
  11   2  12        0.03        0.00     34.79 o
  12   2  12        1.33        0.00     30.06 o
 -14   3  12        2.58        6.70     21.19 o
 -13   3  12       78.91       82.59     25.24 o
 -12   3  12       61.45       61.46     20.25 o
 -11   3  12       48.88       51.89     20.64 o
 -10   3  12        1.63        3.19     19.36 o
  -9   3  12      370.61      407.48     23.68 o
  -8   3  12        1.03        4.84     17.48 o
  -7   3  12       27.41       24.92     12.98 o
  -6   3  12      465.90      449.09     16.40 o
  -5   3  12      244.94      259.51     14.03 o
  -4   3  12       12.64        9.68     10.82 o
  -3   3  12        0.04        6.25      9.37 o
  -2   3  12        0.56        0.22      8.42 o
  -1   3  12       30.26       27.23      6.24 o
   0   3  12        0.08        0.05     11.34 o
   1   3  12       17.08        8.22     14.43 o
   2   3  12       63.79       55.35     15.72 o
   3   3  12       28.33       25.58     15.10 o
   4   3  12       37.33       36.98     15.26 o
   5   3  12        0.23       10.93     16.51 o
   6   3  12       20.95       11.02     27.63 o
   7   3  12        9.28       13.70     28.97 o
   8   3  12       20.09       20.81     34.93 o
   9   3  12       20.26       15.22     27.87 o
  10   3  12       49.47       49.01     27.87 o
 -12   4  12        2.86       14.60     23.44 o
 -11   4  12        0.15        0.00     20.27 o
 -10   4  12        4.88        9.46     14.33 o
  -9   4  12      129.95      123.89     17.74 o
  -8   4  12        1.26       10.02     21.78 o
  -7   4  12      123.79      128.28     19.05 o
  -6   4  12     1037.78     1078.94     32.03 o
  -5   4  12       16.54       21.88     19.28 o
  -4   4  12      296.87      292.97     22.02 o
  -3   4  12       67.54       84.10     19.18 o
  -2   4  12        1.63       12.32     17.48 o
  -1   4  12        9.99        6.70     13.68 o
   0   4  12        7.97        2.44     13.32 o
   1   4  12       15.02       10.64     15.09 o
   2   4  12        2.39        2.13     16.14 o
   3   4  12        1.32       12.16     18.57 o
   4   4  12        9.59        4.82     18.80 o
   5   4  12       69.54       73.72     19.04 o
   6   4  12        2.86        2.50     17.30 o
   7   4  12       19.52       24.55     18.15 o
   8   4  12        7.13        9.76     20.11 o
  -7   5  12        1.02       10.31     23.91 o
  -6   5  12       24.69       29.78     18.14 o
  -5   5  12       18.70       26.09     19.40 o
  -4   5  12        2.72        7.11     17.22 o
  -3   5  12        5.50        7.37     20.76 o
  -2   5  12      161.57      149.21     20.57 o
  -1   5  12        1.98        5.01     13.76 o
   0   5  12        7.41        8.34     13.96 o
   1   5  12        1.97        8.59     16.97 o
   2   5  12       13.12       13.54     17.32 o
   3   5  12        9.31       10.61     20.59 o
 -16   1  13       33.10       41.65     25.31 o
 -15   1  13        4.61        5.73     22.26 o
 -14   1  13       62.74       70.09     25.37 o
 -13   1  13        2.34        3.44     22.26 o
 -12   1  13      681.20      682.80     29.88 o
 -11   1  13       11.86        7.50     20.87 o
 -10   1  13      183.73      173.87     26.39 o
  -9   1  13      479.76      376.15     25.39 o
  -8   1  13       94.24       86.08     17.46 o
  -7   1  13      158.28      165.49     19.07 o
  -6   1  13       24.75       31.36     17.94 o
  -5   1  13       12.59       19.53      5.98 o
  -4   1  13      570.75      560.62     15.22 o
  -3   1  13        0.09        6.25      6.89 o
  -2   1  13        0.48        3.55      6.86 o
  -1   1  13       16.16       19.66     15.62 o
   0   1  13      165.81      151.04     17.64 o
   1   1  13        1.17        0.57      3.50 o
   2   1  13      141.40      153.29     17.33 o
   3   1  13      172.96      178.59     17.29 o
   4   1  13        2.30        4.65     15.77 o
   5   1  13        1.51        0.00     16.67 o
   6   1  13      182.98      178.99     18.43 o
   7   1  13      356.77      361.78     21.91 o
   8   1  13       34.13       32.76     17.94 o
   9   1  13       21.83       22.31     17.47 o
  10   1  13        0.49        0.00     17.42 o
  11   1  13       35.14       25.06     23.57 o
  12   1  13        2.08        1.97     19.27 o
 -15   2  13       23.11       25.65     27.34 o
 -14   2  13        6.12        8.07     22.47 o
 -13   2  13        0.45        9.37     17.68 o
 -12   2  13        6.28        2.88     20.58 o
 -11   2  13       28.86       23.52     20.62 o
 -10   2  13       15.01       13.50     20.28 o
  -9   2  13      151.77      127.49     19.79 o
  -8   2  13     1730.12     1797.62     36.74 o
  -7   2  13        1.81        0.00     18.19 o
  -6   2  13      126.89      131.71     13.13 o
  -5   2  13       33.65       31.05     11.77 o
  -4   2  13       22.81       26.25     10.98 o
  -3   2  13      259.48      233.20     16.80 o
  -2   2  13        1.75        3.97      9.45 o
  -1   2  13      494.43      467.75     36.37 o
   0   2  13      143.29      132.30      7.85 o
   1   2  13      143.59      127.51      9.54 o
   2   2  13        2.89        2.23      8.34 o
   3   2  13       12.16       11.17      8.99 o
   4   2  13        1.00        2.84     12.44 o
   5   2  13      305.64      305.31     16.77 o
   6   2  13       23.21       21.64     12.90 o
   7   2  13      404.78      320.61     27.63 o
   8   2  13        8.40       24.72     34.07 o
   9   2  13      107.57      111.03     29.01 o
  10   2  13        0.03        0.00     27.87 o
  11   2  13       24.83       35.93     26.58 o
 -14   3  13       99.77      134.05     26.94 o
 -13   3  13        6.99       11.31     21.68 o
 -12   3  13      124.55      152.72     24.22 o
 -11   3  13       17.11       10.48     22.51 o
 -10   3  13      469.07      471.28     25.68 o
  -9   3  13       89.39       91.33     21.22 o
  -8   3  13     1005.49     1006.23     23.41 o
  -7   3  13        1.23        2.36     12.67 o
  -6   3  13       29.06       44.53     13.08 o
  -5   3  13       49.62       48.93     12.15 o
  -4   3  13        0.46        3.49     10.20 o
  -3   3  13       13.34       10.66      9.39 o
  -2   3  13      109.04      105.25      9.79 o
  -1   3  13       17.33        9.06     10.72 o
   0   3  13      165.86      146.98     15.18 o
   1   3  13       39.46       50.36     13.79 o
   2   3  13       65.54       69.58     15.23 o
   3   3  13       19.20       17.54     14.03 o
   4   3  13       25.90       38.45     15.08 o
   5   3  13        4.88       12.47     16.01 o
   6   3  13       12.12        0.00     32.31 o
   7   3  13        0.01        2.77     32.88 o
   8   3  13       26.62       38.89     33.64 o
   9   3  13        0.53        1.91     35.03 o
  10   3  13        0.58        0.67     32.35 o
 -11   4  13        3.14        8.41     16.65 o
 -10   4  13        1.10        0.94     15.65 o
  -9   4  13        6.01        7.31     22.23 o
  -8   4  13       21.62       29.13     21.57 o
  -7   4  13       41.28       32.20     19.27 o
  -6   4  13      242.97      264.09     22.89 o
  -5   4  13        6.70        4.86     18.33 o
  -4   4  13        5.56       23.17     17.92 o
  -3   4  13        4.63        9.06     18.63 o
  -2   4  13       27.81       14.41     17.01 o
  -1   4  13       57.97       53.64     13.81 o
   0   4  13        0.00        0.00     14.67 o
   1   4  13        0.51        0.00     19.18 o
   2   4  13        0.00        3.50     15.52 o
   3   4  13       45.63       66.89     29.01 o
   4   4  13        0.58        2.67     28.15 o
   5   4  13       42.45       62.36     33.59 o
   6   4  13       14.56        3.77     35.07 o
  -6   5  13       33.55       50.28     19.58 o
  -5   5  13       20.67       26.93     18.39 o
  -4   5  13       64.51       73.67     26.10 o
  -3   5  13       55.35       30.48     19.78 o
  -2   5  13       13.17       15.54     19.70 o
  -1   5  13        2.97        0.00     20.63 o
   0   5  13        6.57        0.00     32.02 o
   1   5  13        0.84        0.00     25.86 o
   2   5  13        1.19       12.22     27.82 o
 -16   0  14        0.87        5.20     33.40 o
 -15   0  14       12.10       23.43     33.31 o
 -14   0  14       54.38       52.64     29.63 o
 -13   0  14       56.49       72.38     32.59 o
 -12   0  14      124.22      111.32     35.26 o
 -11   0  14       72.81       39.70     29.49 o
 -10   0  14      821.64      731.39     38.18 o
  -9   0  14      139.63      150.12     27.34 o
  -8   0  14       66.89       40.23     29.30 o
  -7   0  14      516.61      511.14     34.22 o
  -6   0  14      112.99      114.80     29.92 o
  -5   0  14      273.85      289.21     29.25 o
  -4   0  14      562.40      501.35     34.60 o
  -3   0  14      139.14      150.16     26.96 o
  -2   0  14       21.91       24.00     25.15 o
  -1   0  14       77.66       85.46     25.96 o
   0   0  14      185.75      174.22     25.63 o
   1   0  14      237.23      250.46     26.53 o
   2   0  14      213.30      200.83     26.58 o
   3   0  14       99.40       77.73     24.38 o
   4   0  14      123.44      114.80     23.57 o
   5   0  14      244.98      292.41     30.45 o
   6   0  14       60.98       75.24     26.96 o
   7   0  14        1.46        8.73     21.33 o
   8   0  14       55.65       66.80     26.25 o
   9   0  14       24.10       37.08     22.62 o
  10   0  14       30.39       39.94     29.35 o
  11   0  14      599.73      650.37     41.80 o
  12   0  14        9.78        6.30     29.68 o
 -16   1  14        0.10       15.02     24.12 o
 -15   1  14       20.30        5.15     26.79 o
 -14   1  14       11.28        8.96     21.84 o
 -13   1  14        0.33        6.01     22.74 o
 -12   1  14       16.67       27.95     21.63 o
 -11   1  14      809.44      768.31     30.66 o
 -10   1  14       65.80       60.88     22.45 o
  -9   1  14       26.63       34.52     18.54 o
  -8   1  14       61.64       57.37     20.02 o
  -7   1  14       10.21       25.29     19.13 o
  -6   1  14      921.25      841.11     29.46 o
  -5   1  14       28.74       24.62      4.70 o
  -4   1  14      801.65      807.34     22.00 o
  -3   1  14      115.01      117.74      8.48 o
  -2   1  14       23.71       24.65     17.01 o
  -1   1  14       11.16       17.39     16.37 o
   0   1  14        1.45        4.40     16.01 o
   1   1  14        5.00        9.46     16.85 o
   2   1  14        2.53        4.02      5.71 o
   3   1  14       12.87       15.63     16.47 o
   4   1  14      384.55      433.42     31.04 o
   5   1  14      283.40      280.52     19.64 o
   6   1  14       58.44       80.64     24.27 o
   7   1  14        3.43       10.40     17.42 o
   8   1  14        3.34        3.16     16.82 o
   9   1  14      564.18      593.63     38.63 o
  10   1  14        0.08        0.00     17.09 o
  11   1  14        8.93       18.27     19.29 o
 -15   2  14       35.02       43.60     21.70 o
 -14   2  14       13.83       51.46     26.11 o
 -13   2  14        0.70        0.00     34.74 o
 -12   2  14        4.62       12.01     19.80 o
 -11   2  14        2.26        5.66     22.98 o
 -10   2  14      232.72      221.64     22.29 o
  -9   2  14      141.68      142.37     20.60 o
  -8   2  14      268.77      296.78     24.26 o
  -7   2  14      295.90      308.70     22.75 o
  -6   2  14      768.15      724.16     18.79 o
  -5   2  14      277.61      261.43     19.45 o
  -4   2  14       11.44        7.14     10.90 o
  -3   2  14      107.18       87.84     10.90 o
  -2   2  14        2.99        4.65      9.61 o
  -1   2  14       42.41       34.28     13.48 o
   0   2  14      107.32       91.06      8.29 o
   1   2  14       88.32       81.57     12.08 o
   2   2  14        7.31        8.38      8.23 o
   3   2  14       26.82       22.49      8.96 o
   4   2  14        0.95        0.00     12.80 o
   5   2  14       83.47       78.44     13.80 o
   6   2  14       18.57        4.76     13.11 o
   7   2  14      165.55      169.40     36.08 o
   8   2  14        0.47       11.07     26.20 o
   9   2  14       16.30       18.85     34.69 o
  10   2  14        9.83        0.00     34.64 o
  11   2  14        8.22        0.00     36.55 o
 -13   3  14       14.17       15.68     25.11 o
 -12   3  14       26.62       33.51     25.19 o
 -11   3  14       14.82       20.19     19.79 o
 -10   3  14        0.51        0.00     20.36 o
  -9   3  14       48.70       63.74     15.76 o
  -8   3  14       56.71       58.74     14.83 o
  -7   3  14      314.35      331.18     17.35 o
  -6   3  14        0.44        3.69     11.82 o
  -5   3  14      188.29      172.71     13.24 o
  -4   3  14      260.30      245.52     13.57 o
  -3   3  14        1.77        0.00     10.14 o
  -2   3  14      170.96      182.22     19.22 o
  -1   3  14        1.25        0.00     15.48 o
   0   3  14      183.25      160.95     29.20 o
   1   3  14        3.48        9.35     31.54 o
   2   3  14        3.26        0.00     25.91 o
   3   3  14       19.75       18.52     28.82 o
   4   3  14        0.11       11.07     26.25 o
   5   3  14        1.74        1.43     33.45 o
   6   3  14        2.74       25.39     33.55 o
   7   3  14       28.61       56.21     35.84 o
   8   3  14       13.68       22.43     29.40 o
   9   3  14        0.02        0.00     36.79 o
 -11   4  14       30.38       33.97     19.31 o
 -10   4  14       12.25       30.40     23.13 o
  -9   4  14       56.42       93.10     22.67 o
  -8   4  14       15.84       30.86     20.68 o
  -7   4  14       74.56       64.56     18.04 o
  -6   4  14      138.46      163.58     22.21 o
  -5   4  14        0.11        4.58     19.55 o
  -4   4  14      432.12      445.84     24.08 o
  -3   4  14      144.04      124.87     19.52 o
  -2   4  14       19.52       13.55     17.02 o
  -1   4  14       23.66       25.33     18.62 o
   0   4  14        4.23        1.81     24.67 o
   1   4  14        0.01       19.42     33.21 o
   2   4  14        1.61        0.00     32.78 o
   3   4  14        0.11        6.82     33.88 o
   4   4  14        1.32        0.00     30.11 o
   5   4  14        8.75       23.29     35.36 o
   6   4  14       52.91       73.43     36.70 o
  -4   5  14      470.99      459.72     26.10 o
  -3   5  14        1.89       12.15     19.86 o
  -2   5  14       17.63       23.25     21.12 o
  -1   5  14       11.60        1.39     19.49 o
   0   5  14        7.34       19.61     33.31 o
 -15   1  15       18.06       30.04     20.67 o
 -14   1  15        2.28        4.20     25.10 o
 -13   1  15        1.39        5.83     22.22 o
 -12   1  15       15.05       11.95     25.11 o
 -11   1  15        5.25        1.59     23.13 o
 -10   1  15      235.25      184.31     22.05 o
  -9   1  15       22.17       49.83     22.14 o
  -8   1  15       17.45       13.17     18.29 o
  -7   1  15      259.63      279.38     48.55 o
  -6   1  15     2100.40     2035.83     62.38 o
  -5   1  15       36.02       35.19      8.67 o
  -4   1  15       47.68       45.43      8.15 o
  -3   1  15      165.76      160.24     14.08 o
  -2   1  15        0.34        2.35     18.47 o
  -1   1  15       68.58       63.32     18.16 o
   0   1  15        0.00        5.06     20.38 o
   1   1  15        0.09        0.00     15.96 o
   2   1  15       14.34       18.93     16.89 o
   3   1  15       12.49       12.76     16.87 o
   4   1  15        3.41        4.88     16.58 o
   5   1  15      189.72      188.83     19.22 o
   6   1  15       13.57        6.44     16.64 o
   7   1  15       36.64       54.11     17.78 o
   8   1  15       16.08        9.43     15.96 o
   9   1  15      353.45      342.64     22.86 o
  10   1  15        3.94        4.13     17.66 o
  11   1  15        2.17        0.00     22.81 o
 -15   2  15       14.16       20.02     28.12 o
 -14   2  15       25.71       53.33     23.15 o
 -13   2  15       33.06       40.48     23.49 o
 -12   2  15       30.67       50.48     25.72 o
 -11   2  15       10.18        5.71     19.82 o
 -10   2  15       73.92      101.13     23.82 o
  -9   2  15       17.74       41.87     21.19 o
  -8   2  15      384.79      361.44     37.58 o
  -7   2  15      342.47      330.42     15.91 o
  -6   2  15      468.50      464.60     16.37 o
  -5   2  15       57.93       47.18     11.58 o
  -4   2  15        3.35        4.49     10.37 o
  -3   2  15       73.89       72.23     10.50 o
  -2   2  15       34.71       44.38     10.22 o
  -1   2  15       25.94       21.22     14.30 o
   0   2  15       86.55       63.30     27.10 o
   1   2  15       26.53       15.62     14.28 o
   2   2  15       13.47       11.23     13.10 o
   3   2  15        0.91        8.18     13.19 o
   4   2  15        1.42        1.64     13.33 o
   5   2  15       13.92       16.61     13.52 o
   6   2  15       14.66        6.82     25.63 o
   7   2  15       39.80       25.72     24.77 o
   8   2  15        3.90        9.50     33.45 o
   9   2  15        5.46        3.87     26.06 o
  10   2  15       13.96       23.34     31.78 o
 -13   3  15        0.14       25.01     38.70 o
 -12   3  15        0.84       11.80     22.24 o
 -11   3  15        1.44        0.00     23.32 o
 -10   3  15        0.48        2.80     21.42 o
  -9   3  15       14.19       16.78     13.37 o
  -8   3  15        4.75        6.05     13.53 o
  -7   3  15      185.13      184.92     15.27 o
  -6   3  15       16.58       30.80     12.77 o
  -5   3  15        5.41        0.00     11.02 o
  -4   3  15       13.54       17.16     11.04 o
  -3   3  15       23.95       41.20     16.80 o
  -2   3  15      353.27      339.66     20.48 o
  -1   3  15       34.21       51.39     27.96 o
   0   3  15      108.72      118.76     34.31 o
   1   3  15      211.55      152.74     32.97 o
   2   3  15       22.87       25.86     33.21 o
   3   3  15        0.34        0.00     33.21 o
   4   3  15        2.16        0.00     26.82 o
   5   3  15        0.15       28.01     34.45 o
   6   3  15        0.08        0.00     34.31 o
   7   3  15       37.94       36.55     36.22 o
   8   3  15       17.11       10.21     26.39 o
 -10   4  15       64.14       91.18     22.05 o
  -9   4  15        0.08        5.00     20.45 o
  -8   4  15       55.65       66.82     19.55 o
  -7   4  15        0.20        0.00     18.62 o
  -6   4  15      231.93      235.85     21.83 o
  -5   4  15      137.08      139.48     20.78 o
  -4   4  15       73.26       88.12     19.29 o
  -3   4  15       10.22       21.52     19.52 o
  -2   4  15        1.33        0.71     19.14 o
  -1   4  15       11.66       12.98     33.36 o
   0   4  15      134.30      104.02     30.06 o
   1   4  15        4.82        5.63     30.68 o
   2   4  15        1.83       11.74     32.07 o
   3   4  15        1.83        0.72     25.96 o
   4   4  15        6.99       15.75     35.26 o
   5   4  15       30.46       32.83     32.40 o
 -15   0  16        3.73       20.66     40.37 o
 -14   0  16       82.55       99.44     39.85 o
 -13   0  16      145.92      133.41     35.07 o
 -12   0  16      457.53      403.35     38.89 o
 -11   0  16        3.03        0.00     32.21 o
 -10   0  16      930.77      834.31     46.53 o
  -9   0  16      634.93      554.84     40.90 o
  -8   0  16      250.96      179.70     33.79 o
  -7   0  16      177.31      200.40     34.07 o
  -6   0  16     1013.84     1073.85     43.09 o
  -5   0  16       33.23       30.64     26.48 o
  -4   0  16      160.65      169.54     30.21 o
  -3   0  16       14.02       11.07     28.63 o
  -2   0  16     1268.42     1235.03     45.67 o
  -1   0  16       10.66        5.82     23.48 o
   0   0  16       40.48       62.79     28.92 o
   1   0  16        0.05        0.00     23.67 o
   2   0  16      166.65      174.93     26.58 o
   3   0  16        1.11        0.00     23.86 o
   4   0  16       20.50       19.90     26.39 o
   5   0  16       28.56       23.91     27.34 o
   6   0  16      190.35      207.08     27.92 o
   7   0  16       28.61       56.83     28.49 o
   8   0  16       69.46       62.36     29.35 o
   9   0  16      288.86      304.19     33.69 o
  10   0  16        2.81        1.43     29.63 o
 -15   1  16      107.16       93.37     27.12 o
 -14   1  16       16.37       24.24     23.04 o
 -13   1  16        5.76        9.62     19.79 o
 -12   1  16       33.48       31.87     22.14 o
 -11   1  16       16.73       16.25     20.63 o
 -10   1  16      170.67      115.65     24.28 o
  -9   1  16       38.48       31.74     21.72 o
  -8   1  16        3.11        7.65     21.65 o
  -7   1  16      289.19      254.63     22.74 o
  -6   1  16     1066.28     1082.16     26.27 o
  -5   1  16      750.97      749.03     20.24 o
  -4   1  16      861.58      853.03     14.93 o
  -3   1  16      243.57      247.53     21.74 o
  -2   1  16       12.86       12.24     18.65 o
  -1   1  16      360.77      329.15     48.70 o
   0   1  16       51.88       50.25     18.48 o
   1   1  16       69.36       72.05     17.99 o
   2   1  16       14.94       15.16     16.88 o
   3   1  16      206.72      209.79     27.22 o
   4   1  16        1.74        0.00     16.71 o
   5   1  16       91.89       93.26     18.34 o
   6   1  16       12.21       13.23     17.76 o
   7   1  16        8.85        9.24     18.77 o
   8   1  16        8.14       20.25     17.32 o
   9   1  16      128.47      165.22     19.21 o
  10   1  16       42.88       62.90     18.43 o
 -14   2  16        0.22        0.00     20.90 o
 -13   2  16        5.79       35.84     37.41 o
 -12   2  16       80.03       95.76     23.67 o
 -11   2  16       11.04        0.97     24.13 o
 -10   2  16        0.69       12.99     20.72 o
  -9   2  16      148.75      155.78     22.81 o
  -8   2  16      135.44      117.51     14.10 o
  -7   2  16       24.46       24.16     11.83 o
  -6   2  16       17.75       16.74     10.84 o
  -5   2  16      149.23      122.35     11.99 o
  -4   2  16       25.87       15.19      9.90 o
  -3   2  16       38.10       33.07      9.99 o
  -2   2  16       51.11       33.32     15.80 o
  -1   2  16       87.79       75.21     16.42 o
   0   2  16       37.36       33.41     15.17 o
   1   2  16       47.83       49.13     18.83 o
   2   2  16        0.12        6.63     15.84 o
   3   2  16       23.90       26.98     14.49 o
   4   2  16        5.88        0.00     13.72 o
   5   2  16        2.93        3.77     32.74 o
   6   2  16       22.74       29.54     30.02 o
   7   2  16       17.25        8.40     32.54 o
   8   2  16        3.38       18.56     33.83 o
   9   2  16       16.90       18.99     34.84 o
 -12   3  16       16.92       27.60     25.24 o
 -11   3  16        2.22       13.27     21.38 o
 -10   3  16        0.22       14.98     15.23 o
  -9   3  16       15.43        5.76     15.82 o
  -8   3  16       69.50       83.23     15.53 o
  -7   3  16       83.95       87.11     13.62 o
  -6   3  16        1.30        4.71     12.49 o
  -5   3  16       15.14       23.73     11.49 o
  -4   3  16        0.62        2.75     15.20 o
  -3   3  16       83.39       78.41     16.43 o
  -2   3  16       56.48       59.29     15.66 o
  -1   3  16       99.98       57.45     31.02 o
   0   3  16       30.89       44.28     34.79 o
   1   3  16       61.15       53.59     32.59 o
   2   3  16       47.50       65.22     31.35 o
   3   3  16       11.42        0.00     33.98 o
   5   3  16        4.17        0.00     34.79 o
   6   3  16        2.62        7.35     36.12 o
   7   3  16        0.04        0.00     34.93 o
  -9   4  16        3.37        5.13     20.91 o
  -8   4  16       64.34       65.60     21.47 o
  -7   4  16       30.04       38.41     18.07 o
  -6   4  16      102.33       79.51     16.70 o
  -5   4  16        2.47       13.05     17.31 o
  -4   4  16        4.53        8.96     18.82 o
  -3   4  16       29.00       33.19     16.44 o
  -2   4  16      103.14      128.62     20.12 o
  -1   4  16        9.26       29.25     34.45 o
   0   4  16        0.10        8.16     30.97 o
   1   4  16        0.32        0.00     27.49 o
   2   4  16       31.16       17.89     30.54 o
   3   4  16        0.97        9.21     36.31 o
   4   4  16       14.94        0.00     28.78 o
 -15   1  17        6.21        3.10     28.51 o
 -14   1  17       14.98       23.99     26.37 o
 -13   1  17       23.97       36.80     21.38 o
 -12   1  17       10.79        0.00     22.38 o
 -11   1  17       38.96       21.61     23.32 o
 -10   1  17       19.72       20.96     22.20 o
  -9   1  17        0.07        0.00     19.71 o
  -8   1  17      516.10      514.05     28.21 o
  -7   1  17       36.14       38.41      9.16 o
  -6   1  17       58.92       39.62     20.43 o
  -5   1  17      167.47      173.16     20.97 o
  -4   1  17      549.81      501.92     26.08 o
  -3   1  17        1.03        0.00     19.04 o
  -2   1  17      106.56      133.86     19.04 o
  -1   1  17       10.99        6.82     16.92 o
   0   1  17        0.07        0.00     17.18 o
   1   1  17        2.49        4.59     17.82 o
   2   1  17       68.98       70.76     18.02 o
   3   1  17        8.66        6.31     17.42 o
   4   1  17       37.18       36.83     18.31 o
   5   1  17        2.88        0.00     16.77 o
   6   1  17        2.34        0.00     17.09 o
   7   1  17       60.44       52.14     17.51 o
   8   1  17       38.95       31.56     17.52 o
   9   1  17        5.16       14.84     22.00 o
 -13   2  17       14.41       20.81     26.03 o
 -12   2  17       68.54       69.03     24.25 o
 -11   2  17       30.54       40.63     22.47 o
 -10   2  17      158.72      171.97     23.05 o
  -9   2  17       21.10       26.64     19.21 o
  -8   2  17       58.81       78.45     13.08 o
  -7   2  17       36.70       40.53     11.84 o
  -6   2  17       91.37       88.74     11.77 o
  -5   2  17      451.41      472.48     18.39 o
  -4   2  17       39.87       29.59     10.05 o
  -3   2  17        1.14        0.00      9.35 o
  -2   2  17      107.61       71.16     21.57 o
  -1   2  17        8.06        6.81     15.49 o
   0   2  17      167.15      158.24     17.21 o
   1   2  17        3.61        6.89     15.33 o
   2   2  17       20.75       17.77     15.27 o
   3   2  17       20.49       14.87     14.90 o
   4   2  17        7.79       27.73     30.97 o
   5   2  17       12.08        8.02     34.60 o
   6   2  17        4.22       15.89     33.55 o
   7   2  17       82.91      118.53     36.98 o
   8   2  17        1.38        3.20     26.87 o
 -12   3  17       21.56       29.74     26.07 o
 -11   3  17        0.94        9.61     17.06 o
 -10   3  17        0.92        5.78     14.72 o
  -9   3  17        4.61        8.33     14.09 o
  -8   3  17       16.86       24.86     13.49 o
  -7   3  17       10.06       22.85     12.55 o
  -6   3  17       63.61       62.50     16.25 o
  -5   3  17        3.04        3.70     15.78 o
  -4   3  17        3.19       11.02     14.69 o
  -3   3  17       34.27       21.52     15.04 o
  -2   3  17        3.64        5.20     30.78 o
  -1   3  17       96.90      102.02     33.74 o
   0   3  17       40.79       44.14     31.69 o
   1   3  17       10.00       15.51     34.31 o
   2   3  17       26.54       12.07     33.50 o
   3   3  17        3.19        0.00     26.68 o
   4   3  17        5.13       16.27     35.74 o
   5   3  17       24.97       25.58     35.89 o
   6   3  17        0.10       17.37     36.03 o
  -8   4  17        7.33       12.08     16.93 o
  -7   4  17        3.52       13.57     17.78 o
  -6   4  17       10.09       12.09     17.66 o
  -5   4  17        2.99        5.39     17.22 o
  -4   4  17        6.48       10.97     15.87 o
  -3   4  17        7.71       17.36     19.27 o
  -2   4  17       12.09       13.84     28.25 o
  -1   4  17        8.46       36.46     36.65 o
   0   4  17        0.19        7.92     34.36 o
   1   4  17       11.41        2.10     34.69 o
   2   4  17      101.77      102.06     38.80 o
 -14   0  18        0.55        0.00     38.75 o
 -13   0  18        2.78        0.00     31.78 o
 -12   0  18       28.56       41.04     31.69 o
 -11   0  18        0.10        0.00     36.60 o
 -10   0  18        9.81       22.86     29.97 o
  -9   0  18      186.96      158.09     33.64 o
  -8   0  18       45.46       48.44     33.64 o
  -7   0  18      164.78      194.68     35.84 o
  -6   0  18        9.74       31.92     32.16 o
  -5   0  18      169.30      172.16     33.50 o
  -4   0  18     5717.47     5948.52     87.75 o
  -3   0  18     1525.39     1621.01     51.44 o
  -2   0  18      479.72      496.44     33.83 o
  -1   0  18      446.72      466.23     34.74 o
   0   0  18      134.56      121.91     27.58 o
   1   0  18      278.37      277.33     29.82 o
   2   0  18       46.67       67.23     29.59 o
   3   0  18        8.62        0.00     24.38 o
   4   0  18        6.07        2.53     23.43 o
   5   0  18       63.41       73.34     29.40 o
   6   0  18       16.61       24.81     26.63 o
   7   0  18        6.97        5.63     29.30 o
   8   0  18       38.79       41.56     28.35 o
   9   0  18       24.18       39.23     26.01 o
 -14   1  18       68.82       87.62     28.84 o
 -13   1  18       20.31       21.41     22.03 o
 -12   1  18       49.29       44.58     23.88 o
 -11   1  18        2.53        0.00     20.65 o
 -10   1  18      460.41      525.23     35.22 o
  -9   1  18        6.85        0.00     22.58 o
  -8   1  18      524.04      513.89     30.03 o
  -7   1  18       24.50       21.46     17.17 o
  -6   1  18      512.90      472.66     26.26 o
  -5   1  18       93.91       76.10     19.76 o
  -4   1  18        6.48        1.09     17.56 o
  -3   1  18      156.46      180.35     20.44 o
  -2   1  18      122.15      116.69     18.28 o
  -1   1  18      107.77      108.34     19.16 o
   0   1  18       17.39       28.75     19.34 o
   1   1  18        5.82        1.37     18.04 o
   2   1  18        1.02        2.58     19.46 o
   3   1  18       52.50       36.50     19.64 o
   4   1  18        8.18       24.82     18.57 o
   5   1  18        6.37        0.58     17.84 o
   6   1  18        0.87        0.00     17.93 o
   7   1  18        5.69        4.15     18.12 o
   8   1  18       14.92       24.86     23.31 o
 -13   2  18       23.58       21.35     25.64 o
 -12   2  18        0.14        3.17     22.28 o
 -11   2  18        2.10        8.33     22.33 o
 -10   2  18        8.94       26.50     24.98 o
  -9   2  18       49.68       35.56     23.80 o
  -8   2  18      148.77      102.34     23.15 o
  -7   2  18       45.61       47.76     19.48 o
  -6   2  18        4.19        7.41     18.72 o
  -5   2  18      167.37      170.94     26.44 o
  -4   2  18       37.23       38.49     17.56 o
  -3   2  18        8.97       14.55     17.39 o
  -2   2  18        3.23        3.47     16.70 o
  -1   2  18        0.23        0.52     18.37 o
   0   2  18       81.88       60.91     19.47 o
   1   2  18      170.70      170.69     18.15 o
   2   2  18        9.12        3.08     14.66 o
   3   2  18       23.41       13.17     32.88 o
   4   2  18        1.87        0.00     32.26 o
   5   2  18       10.72        0.00     35.46 o
   6   2  18        0.11        9.93     35.03 o
   7   2  18       84.71       58.60     35.22 o
 -11   3  18       16.15        6.70     24.90 o
 -10   3  18       10.45       20.12     24.95 o
  -9   3  18        3.23        0.00     22.68 o
  -8   3  18        0.10        0.00     20.08 o
  -7   3  18        0.66        0.00     32.54 o
  -6   3  18       17.29       29.49     33.26 o
  -5   3  18       13.55       21.57     30.35 o
  -4   3  18        0.00        5.49     25.24 o
  -3   3  18       25.36       22.62     33.98 o
  -2   3  18        4.76       18.61     33.45 o
  -1   3  18        0.31       13.74     34.41 o
   0   3  18       66.48       58.41     30.16 o
   1   3  18        4.48       14.51     28.39 o
   2   3  18        6.59       12.07     34.41 o
   3   3  18       16.33        7.06     34.93 o
   4   3  18        0.07       11.17     36.31 o
   5   3  18        3.65       16.70     33.21 o
  -6   4  18       48.87       33.40     28.58 o
  -5   4  18        3.95        4.25     34.60 o
  -4   4  18        6.23       15.37     34.26 o
  -3   4  18        0.20       16.70     29.97 o
  -2   4  18        1.31        3.91     33.64 o
  -1   4  18        5.75       17.66     37.94 o
   0   4  18        0.90       26.20     38.03 o
 -13   1  19        8.26       10.71     23.48 o
 -12   1  19        0.07        0.00     20.46 o
 -11   1  19       19.75        8.04     21.88 o
 -10   1  19        0.37       13.04     23.31 o
  -9   1  19       18.04       21.59     21.46 o
  -8   1  19        3.08       15.46     20.22 o
  -7   1  19       49.21       32.39     19.14 o
  -6   1  19        2.10        0.00     32.69 o
  -5   1  19       83.25       76.92     21.25 o
  -4   1  19       49.09       48.15     21.13 o
  -3   1  19      347.05      337.56     45.12 o
  -2   1  19       49.15       81.03     20.48 o
  -1   1  19        2.84       18.41     19.87 o
   0   1  19      234.49      237.67     23.30 o
   1   1  19      158.19      141.52     24.17 o
   2   1  19       19.61       26.05     18.32 o
   3   1  19       17.19        0.06     20.34 o
   4   1  19        0.61        2.32     18.56 o
   5   1  19        7.31        7.63     19.98 o
   6   1  19        0.14        0.00     19.41 o
   7   1  19        1.91        0.00     24.15 o
 -12   2  19        4.41        0.00     26.99 o
 -11   2  19       10.81       10.28     22.18 o
 -10   2  19       12.71       18.47     23.11 o
  -9   2  19        0.29       17.31     24.23 o
  -8   2  19       50.77       26.07     17.05 o
  -7   2  19        1.33        3.66     19.24 o
  -6   2  19      227.92      247.99     24.25 o
  -5   2  19       11.94       26.49     20.18 o
  -4   2  19        9.21       18.63     19.47 o
  -3   2  19       15.21       19.13     16.82 o
  -2   2  19       18.14       23.31     17.39 o
  -1   2  19       31.17       21.70     16.68 o
   0   2  19        6.78       13.08     15.93 o
   1   2  19       50.45       44.06     26.37 o
   2   2  19        8.66       13.79     34.22 o
   3   2  19       49.97       25.24     27.96 o
   5   2  19        8.20        0.00     36.12 o
   6   2  19        0.17        6.59     36.94 o
 -10   3  19       19.39       35.71     24.61 o
  -9   3  19        0.18        5.96     44.14 o
  -8   3  19       97.09      125.54     38.18 o
  -7   3  19        7.23        8.73     32.69 o
  -6   3  19       56.10       83.88     29.25 o
  -5   3  19        2.65       27.68     32.69 o
  -4   3  19       10.95       13.27     35.55 o
  -3   3  19        2.76       21.52     27.87 o
  -2   3  19        2.75        8.11     34.31 o
  -1   3  19       12.26        0.00     37.03 o
   0   3  19       30.06       39.85     36.94 o
   1   3  19        3.02        0.00     36.79 o
   2   3  19        2.27       24.81     32.40 o
   3   3  19       10.47        0.00     37.32 o
   4   3  19       11.55       35.79     30.40 o
 -13   0  20        3.87       12.22     40.13 o
 -12   0  20      188.34      215.67     43.57 o
 -11   0  20       69.00       54.40     33.07 o
 -10   0  20       40.77       44.24     35.50 o
  -9   0  20       96.06       98.58     35.84 o
  -8   0  20      233.05      234.91     38.56 o
  -7   0  20        6.39       14.13     26.63 o
  -6   0  20        6.64       19.37     31.78 o
  -5   0  20      217.10      171.64     31.92 o
  -4   0  20      140.33      150.78     28.25 o
  -3   0  20      677.46      690.30     42.47 o
  -2   0  20      501.67      548.36     40.71 o
  -1   0  20      264.15      249.41     31.30 o
   0   0  20       23.46       17.56     29.44 o
   1   0  20       82.58       75.48     25.48 o
   2   0  20        7.26        3.34     25.96 o
   3   0  20        1.67        0.00     25.01 o
   4   0  20       10.95       22.00     26.68 o
   5   0  20      110.05      115.81     32.07 o
   6   0  20       10.39       11.83     30.78 o
   7   0  20        0.85       22.48     31.26 o
 -12   1  20       18.32       32.03     26.46 o
 -11   1  20       29.44       26.98     22.72 o
 -10   1  20       29.09       52.43     24.13 o
  -9   1  20       49.76       34.10     22.34 o
  -8   1  20       38.86       47.95     23.64 o
  -7   1  20      225.40      212.55     20.40 o
  -6   1  20       24.01       40.88     23.55 o
  -5   1  20       10.52        5.36     20.93 o
  -4   1  20       60.86       52.76     19.64 o
  -3   1  20       85.77      101.45     28.73 o
  -2   1  20     1108.49     1131.82     32.41 o
  -1   1  20      122.74      159.35     22.45 o
   0   1  20        5.34        9.54     19.24 o
   1   1  20       14.63       25.25     17.04 o
   2   1  20       17.54       19.28     18.17 o
   3   1  20       89.73      110.51     21.60 o
   4   1  20        1.14       13.92     19.16 o
   5   1  20       17.14       15.69     21.00 o
   6   1  20        0.02        0.00     18.70 o
 -11   2  20        1.01        8.67     25.72 o
 -10   2  20        0.01        6.05     24.07 o
  -9   2  20        4.87        0.54     21.83 o
  -8   2  20       35.88       26.76     16.58 o
  -7   2  20       20.34        7.09     18.54 o
  -6   2  20      300.19      308.41     31.85 o
  -5   2  20       11.78        7.95     19.99 o
  -4   2  20       60.28       65.79     20.26 o
  -3   2  20        5.19       10.79     18.72 o
  -2   2  20       14.41        8.92     34.07 o
  -1   2  20       28.75       21.95     29.30 o
   0   2  20       82.48       77.88     17.48 o
   1   2  20      100.77      108.74     30.78 o
   3   2  20       13.74        0.00     31.26 o
   4   2  20        1.41        0.00     36.89 o
   5   2  20       13.85       28.78     37.32 o
  -8   3  20       66.82       95.67     38.27 o
  -7   3  20       58.87       77.01     31.45 o
  -6   3  20       18.57       65.99     35.74 o
  -5   3  20       12.07        6.30     35.46 o
  -4   3  20       63.19       78.20     34.98 o
  -3   3  20        0.02        5.77     29.63 o
  -2   3  20        0.00        5.92     35.65 o
  -1   3  20        0.65       18.32     37.60 o
   0   3  20        6.54        0.00     36.70 o
   1   3  20        1.57        6.11     30.25 o
   2   3  20        0.00        7.83     37.41 o
 -11   1  21        4.03        8.38     27.22 o
 -10   1  21       13.17       22.27     25.08 o
  -9   1  21        7.25       17.05     26.00 o
  -8   1  21        3.42        1.52     22.06 o
  -7   1  21        9.82       22.69     19.75 o
  -6   1  21       16.35       16.56     21.59 o
  -5   1  21       37.48       32.73     21.91 o
  -4   1  21       11.96        4.00     21.57 o
  -3   1  21       18.42       35.60     20.09 o
  -2   1  21      196.82      194.45     23.43 o
  -1   1  21      400.25      431.48     25.95 o
   0   1  21       69.80      106.81     22.72 o
   1   1  21       12.25        9.74     21.06 o
   2   1  21       77.35       84.54     19.81 o
   3   1  21       44.88       40.32     17.49 o
   4   1  21        0.09        1.48     19.42 o
   5   1  21        0.31       31.38     22.07 o
 -10   2  21       27.66       22.89     22.74 o
  -9   2  21        3.68       10.26     23.36 o
  -8   2  21       30.09       19.51     18.04 o
  -7   2  21        0.86        0.00     22.55 o
  -6   2  21        1.62        0.00     20.56 o
  -5   2  21       53.15       55.88     22.04 o
  -4   2  21       55.47       38.78     17.90 o
  -3   2  21        3.36       30.35     36.12 o
  -2   2  21       52.91       61.18     36.89 o
  -1   2  21        0.00        9.59     33.98 o
   0   2  21        1.28        0.00     35.65 o
   1   2  21       48.12       67.28     37.41 o
   2   2  21       84.57      100.34     30.35 o
   3   2  21        1.80        1.77     37.51 o
  -6   3  21       45.68       33.83     37.60 o
  -5   3  21       50.89       80.25     37.13 o
  -4   3  21       90.30      135.23     32.07 o
  -3   3  21       28.53       64.22     36.27 o
  -2   3  21       28.70       35.12     37.22 o
  -1   3  21       29.88       54.54     37.27 o
 -11   0  22        0.00        0.00     40.56 o
 -10   0  22        9.91       22.29     33.40 o
  -9   0  22        8.33       16.46     33.12 o
  -8   0  22      131.18      148.02     41.09 o
  -7   0  22      118.60       86.89     30.59 o
  -6   0  22      156.73      132.99     40.51 o
  -5   0  22      122.43      131.51     34.69 o
  -4   0  22       39.84       17.04     25.43 o
  -3   0  22      214.81      211.24     36.51 o
  -2   0  22       77.44       59.17     33.02 o
  -1   0  22      289.32      309.96     33.07 o
   0   0  22      179.17      181.56     29.30 o
   1   0  22        4.23        1.67     23.86 o
   2   0  22       19.36       17.75     27.49 o
   3   0  22      105.86      124.63     35.07 o
   4   0  22       37.69       30.21     24.96 o
 -10   1  22      141.78      155.19     24.76 o
  -9   1  22        3.68       18.94     23.89 o
  -8   1  22        9.69        0.00     21.99 o
  -7   1  22       15.37       22.32     20.41 o
  -6   1  22       11.36       10.24     21.95 o
  -5   1  22        0.62        4.90     20.01 o
  -4   1  22        0.59        2.27     24.09 o
  -3   1  22      163.29      152.24     22.36 o
  -2   1  22        3.58        7.67     19.88 o
  -1   1  22      283.06      288.78     23.53 o
   0   1  22       86.05       74.98     21.57 o
   1   1  22        0.01       17.15     19.16 o
   2   1  22       10.55       14.63     21.76 o
   3   1  22       83.22       66.54     20.75 o
  -8   2  22       67.02       52.58     21.04 o
  -7   2  22       11.48       11.44     20.68 o
  -6   2  22        0.36        5.28     20.87 o
  -5   2  22      153.77      190.24     32.74 o
  -4   2  22        1.79        2.29     35.55 o
  -3   2  22        0.45        0.00     37.03 o
  -2   2  22       10.84       33.02     37.41 o
  -1   2  22       27.40       22.19     37.32 o
   0   2  22       98.64      176.94     40.13 o
   1   2  22        8.92        9.50     27.20 o
  -9   1  23        5.59       19.15     24.00 o
  -8   1  23       13.95       20.13     25.42 o
  -7   1  23       21.64       21.41     18.48 o
  -6   1  23       15.30       11.83     25.22 o
  -5   1  23        0.33       17.36     23.59 o
  -4   1  23        6.35        5.85     20.12 o
  -3   1  23        4.19        0.00     16.48 o
  -2   1  23       21.07       12.84     18.01 o
  -1   1  23       20.74       23.59     17.89 o
   0   1  23        4.62        1.16     19.34 o
   1   1  23      155.62      156.10     22.87 o
  -5   2  23        6.85        0.00     37.89 o
  -4   2  23       24.46       41.52     38.89 o
  -3   2  23        0.27        0.00     37.51 o
  -2   2  23       88.04      108.74     40.47 o
  -7   0  24        3.83       14.17     40.23 o
  -6   0  24        0.13        5.68     39.94 o
  -5   0  24        0.80        0.00     23.95 o
  -4   0  24        4.86        0.00     32.88 o
  -3   0  24        1.17       13.08     32.78 o
  -2   0  24        9.31       25.43     32.78 o
  -1   0  24       80.28      110.51     35.26 o
  -6   1  24       45.89       55.08     24.07 o
  -5   1  24       11.50       26.33     21.70 o
  -4   1  24       60.22       56.57     23.43 o
  -3   1  24       23.82       24.12     16.70 o
  -2   1  24        0.84        9.16     18.26 o
 
